# Supplementary material for: Signatures of selection reveal candidate genes involved in economic traits and cold acclimation in five Swedish cattle breeds
Source: Genet Sel Evol. 2020 Sep 4;52:52. doi: 10.1186/s12711-020-00571-5 (PMC7487911; doi:10.1186/s12711-020-00571-5)
Supplement: Supplementary file 1 — Additional file 1: Table S1. List of genomic regions under putative selection (q-value < 0.05) identified using the DCMS (De-correlated composite of multiple signals) method for each breed. The first column represents the abbreviated name for each breed, and the second column shows the number (ID) of each genomic region identified as under putative selection within each breed. [file 12711_2020_571_MOESM1_ESM.xlsx]

## Sheet: A1
Breed	Region	BTA	SNP	Position	FST.pvalue	H1.pvalue	H12.pvalue	TajimaD.pvalue	Pi.pvalue	DCMS.pvalue	DCMS.qvalue
FNC	1	1	ARS-BFGL-NGS-105306	1582828	0.137643	0.0802559	0.0545021	0.00467906	0.00123383	0.00011869	0.0264599
FNC	1	1	ARS-BFGL-NGS-39992	1668494	0.116089	0.00786804	0.0149531	0.00467906	0.00123383	7.02103e-06	0.00293551
FNC	1	1	BovineHD0100000541	1689904	0.116089	0.00786804	0.0149531	0.00467906	0.00123383	7.02103e-06	0.00293551
FNC	1	1	BovineHD0100000676	2250886	0.116089	0.00786804	0.0149531	0.00467906	0.0102076	4.40374e-05	0.0120204
FNC	1	1	BovineHD0100000681	2262097	0.137643	0.00786804	0.0149531	0.00467906	0.0102076	5.29176e-05	0.013699
FNC	1	1	BovineHD0100000704	2300660	0.137643	0.00786804	0.0149531	0.00467906	0.0102076	5.29176e-05	0.013699
FNC	1	1	ARS-BFGL-NGS-115671	2313042	0.137643	0.00660099	0.0120298	0.00467906	0.0102076	4.01987e-05	0.0111166
FNC	1	1	BovineHD0100000714	2328001	0.116089	0.00660099	0.0120298	0.00467906	0.0102076	3.33589e-05	0.0095251
FNC	1	1	BovineHD0100000717	2336571	0.137643	0.00190769	0.0032127	0.00467906	0.0102076	6.11376e-06	0.0027411
FNC	1	1	BovineHD0100000721	2340614	0.137643	0.00190769	0.0032127	0.00467906	0.0102076	6.11376e-06	0.0027411
FNC	1	1	BovineHD0100000734	2357864	0.137643	0.00190769	0.0032127	0.00467906	0.0102076	6.11376e-06	0.0027411
FNC	1	1	BovineHD0100000740	2381466	0.163824	0.023158	0.0120298	0.00467906	0.0102076	0.000114617	0.0256693
FNC	1	1	ARS-BFGL-NGS-71085	2393763	0.163824	0.023158	0.0120298	0.00467906	0.0102076	0.000114617	0.0256693
FNC	2	1	Hapmap50377-BTA-50302	127518399	0.0360136	0.065915	0.103547	0.00467906	0.0157029	0.000316387	0.0467534
FNC	2	1	BTA-50305-no-rs	127568464	0.0360136	0.0147016	0.0245532	0.042178	0.0157029	0.000227646	0.0386464
FNC	2	1	BTB-00056214	127591192	0.0360136	0.00307034	0.00578951	0.042178	0.0157029	2.9859e-05	0.00881233
FNC	2	1	BovineHD0100036051	127593231	0.00809108	0.00307034	0.00578951	0.00467906	0.0157029	8.48111e-07	0.000620546
FNC	2	1	BovineHD0100036053	127605003	0.00809108	0.00307034	0.00578951	0.042178	0.0157029	6.47143e-06	0.00279397
FNC	2	1	BovineHD0100036055	127611866	0.00809108	0.00307034	0.00578951	0.042178	0.0157029	6.47143e-06	0.00279397
FNC	2	1	BTB-00056233	127615037	0.00809108	0.0123952	0.0196226	0.042178	0.0157029	4.4251e-05	0.0120475
FNC	2	1	BovineHD0100036057	127635326	0.00809108	0.0548295	0.0857939	0.042178	0.0157029	0.00032936	0.0478649
FNC	2	1	BovineHD0100036060	127648074	0.00809108	0.0548295	0.0857939	0.042178	0.0157029	0.00032936	0.0478649
FNC	2	1	BovineHD0100047222	127670558	0.00734129	0.0548295	0.0857939	0.042178	0.0157029	0.00030339	0.0455583
FNC	2	1	BovineHD0100036065	127677859	0.00598882	0.0548295	0.0857939	0.042178	0.0157029	0.000255114	0.0411629
FNC	2	1	BovineHD0100036070	127699890	0.00598882	0.0548295	0.0857939	0.042178	0.0157029	0.000255114	0.0411629
FNC	3	2	BovineHD0200010345	35144463	0.221762	0.0196037	0.0120298	0.0136955	0.0105255	0.000318727	0.0470333
FNC	3	2	BovineHD0200010352	35175719	0.237878	0.0196037	0.0120298	0.0136955	0.0105255	0.000343923	0.0493012
FNC	3	2	BovineHD0200010357	35203627	0.221762	0.00190769	0.0032127	0.0136955	0.0105255	2.79958e-05	0.00840368
FNC	3	2	BTB-00089384	35264900	0.221762	0.00190769	0.0032127	0.0136955	0.0105255	2.79958e-05	0.00840368
FNC	3	2	BovineHD0200010371	35277747	0.221762	0.00190769	0.0032127	0.0136955	0.0105255	2.79958e-05	0.00840368
FNC	3	2	Hapmap49623-BTA-46979	35319678	0.221762	0.00660099	0.0120298	0.0136955	0.0105255	0.000159833	0.0304527
FNC	4	2	ARS-BFGL-NGS-22906	72692197	0.599067	0.0147016	0.0245532	0.00467906	0.00318423	0.000325358	0.0475456
FNC	4	2	BovineHD0200020816	72709404	0.599067	0.0110475	0.0120298	0.00467906	0.00318423	0.000172197	0.0323983
FNC	4	2	ARS-BFGL-NGS-85252	72752229	0.599067	0.0147016	0.0245532	0.00467906	0.00318423	0.000325358	0.0475456
FNC	4	2	BovineHD0200020843	72784881	0.599067	0.0147016	0.0245532	0.00467906	0.00318423	0.000325358	0.0475456
FNC	4	2	ARS-BFGL-NGS-86652	72790595	0.599067	0.0147016	0.0245532	0.00467906	0.00318423	0.000325358	0.0475456
FNC	4	2	ARS-BFGL-NGS-17953	72814849	0.619349	0.0147016	0.0245532	0.00467906	0.00318423	0.000349329	0.0499403
FNC	4	2	BovineHD0200020854	72822248	0.567884	0.0147016	0.0245532	0.00467906	0.00318423	0.000292121	0.0446065
FNC	4	2	BovineHD0200020856	72832782	0.523628	0.0147016	0.0245532	0.00467906	0.00318423	0.0002511	0.0409604
FNC	4	2	BovineHD0200020872	72898209	0.523628	0.0147016	0.0245532	0.00467906	0.00318423	0.0002511	0.0409604
FNC	5	2	Hapmap60737-rs29018861	76214807	0.0444653	0.065915	0.0675949	0.00467906	0.000740298	2.50277e-05	0.00782765
FNC	5	2	BovineHD0200021858	76219523	0.0444653	0.097838	0.159866	0.00467906	0.000740298	6.61462e-05	0.0163621
FNC	5	2	ARS-BFGL-NGS-104820	76270430	0.0418648	0.097838	0.159866	0.00196464	0.000740298	3.13912e-05	0.00916184
FNC	5	2	BovineHD0200021886	76278152	0.0223276	0.417462	0.462183	0.00196464	0.000740298	0.000169913	0.0320832
FNC	5	2	Hapmap43512-BTA-21374	76364258	0.0223276	0.0802559	0.132328	0.00467906	0.000740298	2.47653e-05	0.00778903
FNC	5	2	BTB-01313469	76384320	0.0223276	0.417462	0.462183	0.00467906	0.000740298	0.000316229	0.0467534
FNC	5	2	BovineHD0200021950	76391066	0.0223276	0.417462	0.462183	0.00467906	0.000740298	0.000316229	0.0467534
FNC	5	2	BTB-01313376	76422853	0.0223276	0.417462	0.462183	0.00467906	0.000740298	0.000316229	0.0467534
FNC	5	2	BovineHD0200021966	76436097	0.0187827	0.417462	0.462183	0.00467906	0.000740298	0.00027254	0.0428243
FNC	6	3	BovineHD0300015073	49595390	0.0325351	0.139617	0.196421	0.00196464	0.00906865	0.000277302	0.0429624
FNC	6	3	BovineHD0300015121	49670570	0.0325351	0.139617	0.103547	0.00196464	0.00906865	0.000172848	0.0324628
FNC	6	3	ARS-BFGL-NGS-112083	49681867	0.0636704	0.11625	0.0857939	0.00196464	0.00906865	0.000243732	0.0405404
FNC	6	3	BovineHD0300015141	49698316	0.0636704	0.0548295	0.0732373	0.00467906	0.00906865	0.000244018	0.0405404
FNC	6	3	BovineHD0300015142	49699381	0.0943975	0.0215019	0.0161347	0.00467906	0.00906865	6.81136e-05	0.016651
FNC	6	3	BovineHD0300015143	49700133	0.0962957	0.0025341	0.00102503	0.00467906	0.00906865	1.79658e-06	0.00104015
FNC	6	3	ARS-USMARC-Parent-AY842473-rs29001956	49703647	0.18991	0.00660099	0.0120298	0.0136955	0.00906865	0.00011974	0.0264599
FNC	6	3	ARS-BFGL-NGS-104366	49704834	0.18991	0.00660099	0.0120298	0.0136955	0.00906865	0.00011974	0.0264599
FNC	7	4	ARS-BFGL-NGS-32285	55129325	0.0312444	0.023158	0.0120298	0.00467906	0.196544	0.000263691	0.0420663
FNC	7	4	BovineHD0400015088	55134721	0.0293889	0.00190769	0.0032127	0.00467906	0.196544	1.86841e-05	0.0063299
FNC	7	4	BovineHD0400015091	55150582	0.0293889	0.00190769	0.0032127	0.00467906	0.196544	1.86841e-05	0.0063299
FNC	7	4	BovineHD0400015095	55180869	0.0293889	0.00190769	0.0032127	0.00467906	0.196544	1.86841e-05	0.0063299
FNC	7	4	BovineHD0400015107	55267149	0.0312444	0.00056946	0.0032127	0.00467906	0.00033693	9.5343e-09	1.93184e-05
FNC	7	4	BTA-110705-no-rs	55313701	0.0492773	0.00056946	0.0032127	0.00467906	0.00033693	1.77373e-08	2.92006e-05
FNC	7	4	BTB-01263701	55351773	0.0492773	0.00190769	0.0032127	0.00467906	0.00033693	5.47392e-08	6.55389e-05
FNC	7	4	BovineHD0400015124	55370912	0.0492773	0.00190769	0.0032127	0.00467906	0.00033693	5.47392e-08	6.55389e-05
FNC	7	4	BTB-00555748	55384794	0.0492773	0.00190769	0.0032127	0.00467906	0.00033693	5.47392e-08	6.55389e-05
FNC	7	4	BovineHD0400015132	55409069	0.0312444	0.00190769	0.0032127	0.00467906	0.00033693	3.0055e-08	4.39814e-05
FNC	7	4	BTB-01738708	55566787	0.0312444	0.00354014	0.00736501	0.00467906	0.000559969	1.94287e-07	0.000182772
FNC	7	4	BovineHD0400015165	55573171	0.0312444	0.0377837	0.0245532	0.00467906	0.000559969	3.9223e-06	0.00194019
FNC	7	4	BTB-01263878	55594630	0.0518541	0.065915	0.0430417	0.00467906	0.000559969	1.6336e-05	0.00562481
FNC	7	4	BTB-01263819	55621700	0.0518541	0.065915	0.0430417	0.00467906	0.000559969	1.6336e-05	0.00562481
FNC	7	4	BovineHD0400015185	55637151	0.0518541	0.217187	0.196421	0.00467906	0.000559969	0.000135093	0.0287549
FNC	7	4	BTB-01263848	55656122	0.0518541	0.217187	0.196421	0.00467906	0.000559969	0.000135093	0.0287549
FNC	7	4	BTB-01889269	55687238	0.0518541	0.217187	0.196421	0.0136955	0.000559969	0.000294844	0.0449572
FNC	8	5	BTB-01089304	1279065	0.116089	0.0327772	0.0545021	0.00467906	0.00212124	8.1704e-05	0.0192154
FNC	8	5	BovineHD0500000303	1284573	0.0800566	0.0327772	0.0545021	0.00467906	0.00212124	5.58527e-05	0.0142834
FNC	8	5	BovineHD0500000308	1309501	0.0800566	0.0327772	0.0545021	0.0136955	0.00212124	0.000127275	0.0274794
FNC	8	5	BovineHD0500000311	1322711	0.0800566	0.0327772	0.0545021	0.0136955	0.00212124	0.000127275	0.0274794
FNC	8	5	BovineHD0500000316	1339876	0.0800566	0.0327772	0.0545021	0.0136955	0.00212124	0.000127275	0.0274794
FNC	8	5	BovineHD0500000327	1361249	0.0800566	0.0327772	0.0545021	0.0136955	0.00212124	0.000127275	0.0274794
FNC	8	5	BTB-02090415	1372579	0.0800566	0.0327772	0.0545021	0.0136955	0.00212124	0.000127275	0.0274794
FNC	8	5	BovineHD0500000342	1391528	0.0800566	0.0327772	0.0545021	0.0136955	0.00212124	0.000127275	0.0274794
FNC	8	5	BTB-01089169	1415615	0.0800566	0.0327772	0.0545021	0.0136955	0.00212124	0.000127275	0.0274794
FNC	8	5	BovineHD0500000350	1427058	0.116089	0.0327772	0.0545021	0.0136955	0.00212124	0.000182802	0.0335042
FNC	8	5	BTB-01089041	1464457	0.144116	0.0327772	0.0545021	0.0136955	0.00212124	0.000226547	0.0385959
FNC	9	5	BovineHD0500013989	48466051	0.00466957	0.0025341	0.00102503	0.115657	0.768643	0.00019892	0.0354629
FNC	9	5	BovineHD0500013990	48468128	0.00466957	0.0025341	0.00102503	0.115657	0.768643	0.00019892	0.0354629
FNC	9	5	BovineHD4100003666	48472026	0.00314627	0.0025341	0.00102503	0.115657	0.768643	0.000140649	0.0293447
FNC	9	5	BovineHD0500013991	48473507	0.00466957	0.0025341	0.00102503	0.115657	0.768643	0.00019892	0.0354629
FNC	9	5	BovineHD0500013992	48474678	0.00466957	0.0025341	0.00102503	0.115657	0.768643	0.00019892	0.0354629
FNC	9	5	BovineHD0500013994	48481783	0.00466957	0.0025341	0.00102503	0.115657	0.768643	0.00019892	0.0354629
FNC	10	5	ARS-BFGL-NGS-119129	73214162	0.073299	0.00394825	0.03058	0.042178	0.0294316	0.000349284	0.0499403
FNC	10	5	BovineHD0500020778	73215997	0.0415706	0.00394825	0.03058	0.042178	0.0294316	0.000209985	0.0365692
FNC	10	5	BovineHD0500020785	73230219	0.0415706	0.00394825	0.03058	0.042178	0.0294316	0.000209985	0.0365692
FNC	10	5	ARS-BFGL-NGS-29546	73258507	0.0415706	0.00394825	0.03058	0.042178	0.0294316	0.000209985	0.0365692
FNC	10	5	ARS-BFGL-NGS-101650	73334655	0.0415706	0.00394825	0.03058	0.042178	0.0294316	0.000209985	0.0365692
FNC	11	5	BovineHD4100003888	82490463	0.00282832	0.0257823	0.0165808	0.000839953	0.637197	5.14386e-05	0.0133819
FNC	11	5	BovineHD0500023312	82540690	0.000882663	0.00786804	0.00446077	0.000455568	0.00347845	1.553e-09	3.99088e-06
FNC	11	5	BovineHD0500023313	82542230	0.000408113	0.00107248	0.000199311	0.000455568	0.00347845	1.7e-12	6.3371e-09
FNC	11	5	BovineHD0500023317	82548748	0.000408113	0.00107248	0.000199311	0.000455568	0.00347845	1.7e-12	6.3371e-09
FNC	11	5	BovineHD0500023318	82549399	0.000408113	0.00107248	0.000199311	0.000455568	0.00347845	1.7e-12	6.3371e-09
FNC	11	5	BovineHD0500023321	82555684	0.000408113	0.00107248	0.000199311	0.000455568	0.00347845	1.7e-12	6.3371e-09
FNC	11	5	BovineHD0500023326	82563090	0.000408113	0.00142365	0.00202633	0.000455568	0.00347845	3.5e-11	1.22965e-07
FNC	11	5	BovineHD0500023327	82564967	0.000408113	0.000417604	0.000199311	0.000455568	0.00347845	6e-13	2.3781e-09
FNC	11	5	BovineHD0500023334	82576932	0.000408113	0.000417604	0.000199311	0.000455568	0.00347845	6e-13	2.3781e-09
FNC	11	5	BovineHD0500023335	82577986	0.000408113	0.000417604	0.000199311	0.000455568	0.00347845	6e-13	2.3781e-09
FNC	11	5	BovineHD0500023343	82591933	0.000408113	0.000417604	0.000199311	0.000455568	0.00347845	6e-13	2.3781e-09
FNC	11	5	BovineHD0500023351	82607562	0.000408113	0.000417604	0.000199311	0.000455568	0.00347845	6e-13	2.3781e-09
FNC	11	5	BovineHD0500023366	82629613	0.000408113	0.00270493	0.00202633	0.000455568	0.00347845	7.12e-11	2.4186e-07
FNC	11	5	ARS-BFGL-NGS-117881	82631679	0.000408113	0.0288479	0.0165808	0.000455568	0.00347845	7.5711e-09	1.56412e-05
FNC	11	5	BovineHD0500023368	82637136	0.000408113	0.065915	0.0743952	0.000455568	0.00347845	7.43309e-08	8.70184e-05
FNC	11	5	BovineHD0500023371	82640169	0.000408113	0.065915	0.0743952	0.000455568	0.00347845	7.43309e-08	8.70184e-05
FNC	11	5	BovineHD0500023373	82643997	0.000408113	0.336347	0.357597	0.00196464	0.00347845	7.68878e-06	0.00313994
FNC	11	5	BovineHD0500023378	82650193	0.000835208	0.336347	0.357597	0.00467906	0.00347845	3.24625e-05	0.00935867
FNC	11	5	BovineHD0500023381	82656133	0.00173685	0.417462	0.389942	0.00467906	0.00347845	8.98299e-05	0.0210326
FNC	11	5	BovineHD0500023388	82681733	0.00175583	0.417462	0.389942	0.0136955	0.00347845	0.000201946	0.0357004
FNC	11	5	Hapmap49859-BTA-109537	82738732	0.0025341	0.417462	0.389942	0.0136955	0.00347845	0.000276528	0.0429624
FNC	12	5	BovineHD0500030380	105757195	0.228197	0.00354014	0.00736501	0.00467906	0.0161584	4.86203e-05	0.0129362
FNC	12	5	Hapmap50459-BTA-74922	105769374	0.228197	0.00354014	0.00736501	0.00467906	0.0161584	4.86203e-05	0.0129362
FNC	12	5	BovineHD0500030398	105804923	0.228197	0.00354014	0.00736501	0.00196464	0.0161584	2.42274e-05	0.00768871
FNC	12	5	Hapmap60480-ss46526970	105870613	0.228197	0.00354014	0.00736501	0.00196464	0.0161584	2.42274e-05	0.00768871
FNC	12	5	BovineHD0500030419	105896139	0.228197	0.00354014	0.00736501	0.00196464	0.0161584	2.42274e-05	0.00768871
FNC	12	5	BovineHD0500030435	106014485	0.228197	0.00354014	0.00736501	0.000839953	0.000156601	1.3035e-07	0.000137249
FNC	12	5	BovineHD0500030437	106057634	0.228197	0.000934863	0.00736501	0.000839953	0.000156601	3.88773e-08	5.05703e-05
FNC	12	5	BovineHD0500030440	106141560	0.228197	0.000934863	0.00736501	0.000839953	0.000156601	3.88773e-08	5.05703e-05
FNC	12	5	BovineHD0500030444	106146203	0.228197	0.000934863	0.00736501	0.000839953	0.000156601	3.88773e-08	5.05703e-05
FNC	12	5	BovineHD0500030445	106147150	0.228197	0.00056946	0.0032127	0.000839953	0.000156601	1.10583e-08	2.00883e-05
FNC	12	5	BovineHD0500030446	106148717	0.228197	0.00056946	0.0032127	0.000839953	0.000156601	1.10583e-08	2.00883e-05
FNC	12	5	BovineHD0500030447	106152018	0.228197	0.00056946	0.0032127	0.000839953	0.000156601	1.10583e-08	2.00883e-05
FNC	12	5	BovineHD0500030448	106153365	0.228197	0.000213547	0.00102503	0.000839953	0.000156601	1.3424e-09	3.53598e-06
FNC	12	5	BovineHD0500030451	106156021	0.105886	0.000213547	0.00102503	0.000839953	0.000156601	3.671e-10	1.10521e-06
FNC	12	5	ARS-BFGL-NGS-118977	106156728	0.105886	0.000213547	0.00102503	0.000839953	0.000156601	3.671e-10	1.10521e-06
FNC	12	5	BovineHD0500030452	106159752	0.105886	0.000213547	0.00102503	0.000839953	0.000156601	3.671e-10	1.10521e-06
FNC	12	5	BovineHD0500030453	106160737	0.105886	0.000213547	0.00102503	0.000839953	0.000156601	3.671e-10	1.10521e-06
FNC	12	5	BovineHD0500030454	106162282	0.00130976	0.000213547	0.00102503	0.000839953	0.000156601	3e-13	1.7595e-09
FNC	12	5	BovineHD0500030455	106164564	0.00106774	0.000213547	0.00102503	0.000839953	0.000156601	2e-13	1.3148e-09
FNC	12	5	BovineHD0500030456	106165374	0.00106774	0.000213547	0.00102503	0.000839953	0.000156601	2e-13	1.3148e-09
FNC	12	5	BovineHD0500030458	106172145	0.000745043	0.000213547	0.00102503	0.000180329	0.000156601	0	1.227e-10
FNC	12	5	BovineHD0500030460	106173868	0.000745043	0.000213547	0.00102503	0.000180329	0.000156601	0	1.227e-10
FNC	12	5	BovineHD0500030461	106177715	0.000640642	0.000213547	0.00102503	0.000180329	0.000156601	0	1.128e-10
FNC	12	5	ARS-BFGL-NGS-54496	106178425	0.000218293	0.000213547	0.00102503	0.000180329	0.000156601	0	1.8e-11
FNC	12	5	BovineHD0500030462	106179432	0.000218293	0.000213547	0.00102503	0.000180329	0.000156601	0	1.8e-11
FNC	12	5	BovineHD0500030463	106180872	0.000218293	0.000213547	0.00102503	0.000180329	0.000156601	0	1.8e-11
FNC	12	5	BovineHD0500030464	106181759	0.000218293	0.000213547	0.00102503	0.000180329	0.000156601	0	1.8e-11
FNC	12	5	BovineHD0500030465	106182977	0.000218293	2.37274e-05	0.000199311	0.000180329	0.000156601	0	3e-13
FNC	12	5	BovineHD0500030466	106184215	0.000218293	2.37274e-05	0.000199311	0.000180329	0.000156601	0	3e-13
FNC	12	5	BovineHD0500030467	106184911	0.000218293	2.37274e-05	0.000199311	0.000180329	0.000156601	0	3e-13
FNC	12	5	BovineHD0500030468	106185520	0.000218293	0.000213547	0.00102503	0.000180329	0.000156601	0	1.8e-11
FNC	12	5	BovineHD0500030469	106186329	0.000218293	0.000213547	0.00102503	0.000180329	0.000156601	0	1.8e-11
FNC	12	5	BovineHD0500030470	106188964	0.000218293	0.00056946	0.0032127	0.000180329	0.000156601	0	1.875e-10
FNC	12	5	BovineHD0500030471	106190452	0.000218293	0.00056946	0.0032127	0.000180329	0.000156601	0	1.875e-10
FNC	12	5	BovineHD0500030472	106193082	0.000218293	0.000934863	0.00736501	0.000180329	0.000156601	1e-13	8.79e-10
FNC	12	5	BovineHD0500030473	106196654	0.000218293	0.000934863	0.00736501	0.000180329	0.000156601	1e-13	8.79e-10
FNC	12	5	BovineHD0500030474	106199422	0.000289475	0.000934863	0.00736501	0.000180329	0.000156601	2e-13	1.3148e-09
FNC	12	5	MS-rs109455683	106214730	0.000289475	0.000934863	0.00736501	0.000180329	0.0481621	5.407e-10	1.58237e-06
FNC	12	5	BovineHD0500030479	106221295	0.000303712	0.000934863	0.00736501	0.000180329	0.0481621	5.79e-10	1.64867e-06
FNC	12	5	MS-rs135992016	106223457	0.000317948	0.000934863	0.00736501	0.000180329	0.0481621	6.18e-10	1.66951e-06
FNC	12	5	BTA-74881-no-rs	106230591	0.000317948	0.000934863	0.00736501	0.000180329	0.0481621	6.18e-10	1.66951e-06
FNC	12	5	BovineHD4100004042	106233934	0.000332185	0.000934863	0.00736501	0.000455568	0.0481621	1.9406e-09	4.86401e-06
FNC	12	5	BovineHD0500030481	106240257	0.000484041	0.00354014	0.00736501	0.000455568	0.0481621	1.19678e-08	2.1372e-05
FNC	12	5	BovineHD0500030484	106250561	0.000498277	0.00354014	0.00736501	0.000455568	0.0481621	1.24316e-08	2.18303e-05
FNC	12	5	BovineHD0500030486	106261873	0.000498277	0.00354014	0.00736501	0.000839953	0.0481621	2.41059e-08	3.57725e-05
FNC	12	5	BovineHD0500030494	106294449	0.000512514	0.00190769	0.0032127	0.000839953	0.0481621	6.1937e-09	1.3318e-05
FNC	12	5	ARS-BFGL-NGS-106674	106296860	0.000536241	0.00190769	0.0032127	0.000839953	0.0481621	6.5799e-09	1.38654e-05
FNC	12	5	BovineHD0500030499	106322294	0.000602678	0.00660099	0.0120298	0.000839953	0.0481621	8.61238e-08	9.86324e-05
FNC	12	5	BovineHD0500030501	106329896	0.000602678	0.0288479	0.0430417	0.000839953	0.0481621	9.7466e-07	0.00067119
FNC	12	5	BovineHD0500030505	106349750	0.000640642	0.0288479	0.0430417	0.000839953	0.0481621	1.04426e-06	0.000691986
FNC	12	5	BovineHD0500030506	106357036	0.000640642	0.0288479	0.0430417	0.000839953	0.0481621	1.04426e-06	0.000691986
FNC	12	5	BovineHD0500030507	106362576	0.000640642	0.0288479	0.0430417	0.000839953	0.0481621	1.04426e-06	0.000691986
FNC	12	5	BovineHD0500030508	106367181	0.000602678	0.0288479	0.0430417	0.00467906	0.0481621	4.68577e-06	0.00222613
FNC	12	5	BovineHD0500030509	106373098	0.000536241	0.065915	0.103547	0.00467906	0.0481621	1.62159e-05	0.0056202
FNC	12	5	BovineHD0500030512	106385910	0.000536241	0.065915	0.103547	0.00467906	0.0481621	1.62159e-05	0.0056202
FNC	12	5	BovineHD0500030514	106397571	0.000536241	0.175555	0.237014	0.0136955	0.0481621	0.000159168	0.030381
FNC	12	5	BovineHD0500030526	106448081	0.000934863	0.0327772	0.0545021	0.042178	0.0481621	6.10404e-05	0.0153127
FNC	12	5	BovineHD0500030527	106452187	0.000934863	0.0327772	0.0545021	0.042178	0.0481621	6.10404e-05	0.0153127
FNC	12	5	BovineHD0500030528	106455845	0.000934863	0.0327772	0.0545021	0.042178	0.0481621	6.10404e-05	0.0153127
FNC	12	5	BovineHD0500030529	106456852	0.000934863	0.0327772	0.0545021	0.042178	0.0481621	6.10404e-05	0.0153127
FNC	12	5	BovineHD0500030530	106457640	0.000934863	0.0288479	0.0430417	0.042178	0.0481621	4.70315e-05	0.0126735
FNC	12	5	BovineHD0500030531	106458860	0.000858935	0.023158	0.0196226	0.042178	0.0481621	2.08435e-05	0.00686287
FNC	12	5	BovineHD0500030532	106460077	0.000858935	0.023158	0.0196226	0.042178	0.0481621	2.08435e-05	0.00686287
FNC	12	5	BovineHD0500030533	106460698	0.000858935	0.023158	0.0196226	0.115657	0.0481621	4.99426e-05	0.0131845
FNC	12	5	BovineHD0500030534	106461363	0.000858935	0.023158	0.0196226	0.042178	0.0481621	2.08435e-05	0.00686287
FNC	12	5	BovineHD0500030535	106463092	0.000934863	0.023158	0.0196226	0.042178	0.0481621	2.26555e-05	0.00734471
FNC	12	5	BovineHD0500030537	106475266	0.000934863	0.023158	0.0196226	0.042178	0.0481621	2.26555e-05	0.00734471
FNC	12	5	BovineHD0500030538	106480804	0.000934863	0.023158	0.0196226	0.042178	0.0481621	2.26555e-05	0.00734471
FNC	12	5	BovineHD0500030540	106490549	0.00101554	0.023158	0.0196226	0.042178	0.0481621	2.45698e-05	0.00775068
FNC	12	5	BTA-74897-no-rs	106495211	0.00110096	0.023158	0.0196226	0.042178	0.0481621	2.65849e-05	0.00816282
FNC	12	5	BovineHD0500030541	106497124	0.00111519	0.023158	0.0196226	0.042178	0.0481621	2.69196e-05	0.0081974
FNC	12	5	BovineHD0500030542	106498678	0.00111519	0.023158	0.0196226	0.0136955	0.0481621	1.03209e-05	0.00401267
FNC	12	5	BovineHD4100004044	106501721	0.00185074	0.00307034	0.00578951	0.0136955	0.418368	1.58204e-05	0.00551943
FNC	12	5	BovineHD0500030545	106505389	0.00314627	0.00307034	0.00578951	0.0136955	0.418368	2.67285e-05	0.00816282
FNC	12	5	BovineHD0500030549	106511893	0.00314627	0.00307034	0.00578951	0.0136955	0.418368	2.67285e-05	0.00816282
FNC	12	5	BovineHD0500030551	106514671	0.0037442	0.00307034	0.00578951	0.0136955	0.418368	3.16519e-05	0.00916184
FNC	12	5	BovineHD0500030552	106515338	0.0037442	0.00307034	0.00578951	0.0136955	0.418368	3.16519e-05	0.00916184
FNC	12	5	BovineHD0500030553	106516195	0.0037442	0.00307034	0.00578951	0.0136955	0.418368	3.16519e-05	0.00916184
FNC	12	5	BovineHD0500030554	106516920	0.0037442	0.00307034	0.00578951	0.0136955	0.418368	3.16519e-05	0.00916184
FNC	12	5	BovineHD0500030555	106518275	0.00605051	0.00307034	0.00578951	0.0136955	0.418368	5.00959e-05	0.0131845
FNC	12	5	BovineHD0500030556	106519115	0.00605051	0.00307034	0.00578951	0.0136955	0.418368	5.00959e-05	0.0131845
FNC	12	5	BovineHD0500030557	106520046	0.00961438	0.00307034	0.00578951	0.0136955	0.418368	7.72709e-05	0.0182543
FNC	12	5	BovineHD0500030558	106521082	0.00961438	0.00307034	0.00578951	0.0136955	0.418368	7.72709e-05	0.0182543
FNC	13	5	BovineHD0500030743	106965306	0.00488312	0.0025341	0.00102503	0.272202	0.451805	0.000153945	0.0300927
FNC	13	5	BovineHD0500030744	106967179	0.00488312	0.0025341	0.00102503	0.272202	0.451805	0.000153945	0.0300927
FNC	13	5	BovineHD0500030745	106970208	0.00488312	0.0025341	0.00102503	0.272202	0.451805	0.000153945	0.0300927
FNC	13	5	BovineHD0500030746	106971422	0.00488312	0.0025341	0.00102503	0.272202	0.451805	0.000153945	0.0300927
FNC	13	5	BovineHD0500030747	106972543	0.00488312	0.0025341	0.00102503	0.272202	0.451805	0.000153945	0.0300927
FNC	13	5	BovineHD0500030748	106973753	0.00488312	0.0025341	0.00102503	0.272202	0.451805	0.000153945	0.0300927
FNC	13	5	BovineHD0500030750	106976260	0.00488312	0.0025341	0.00102503	0.272202	0.451805	0.000153945	0.0300927
FNC	13	5	ARS-BFGL-NGS-2465	106977557	0.00488312	0.0025341	0.00102503	0.272202	0.451805	0.000153945	0.0300927
FNC	13	5	BovineHD0500030752	106978841	0.00488312	0.0025341	0.00102503	0.272202	0.451805	0.000153945	0.0300927
FNC	13	5	BovineHD0500030753	106979391	0.00488312	0.0025341	0.00102503	0.272202	0.451805	0.000153945	0.0300927
FNC	13	5	BovineHD0500030754	106980034	0.00488312	0.0025341	0.00102503	0.272202	0.451805	0.000153945	0.0300927
FNC	13	5	BovineHD0500030755	106980536	0.00488312	0.0025341	0.00102503	0.272202	0.451805	0.000153945	0.0300927
FNC	14	5	BovineHD0500031566	109513108	0.259285	0.00660099	0.0120298	0.0136955	0.00103452	2.97199e-05	0.00879592
FNC	14	5	BovineHD0500031571	109528621	0.259285	0.0110475	0.0120298	0.0136955	0.00103452	4.27526e-05	0.0117131
FNC	14	5	BovineHD0500031572	109533665	0.259285	0.0110475	0.0120298	0.0136955	0.00103452	4.27526e-05	0.0117131
FNC	14	5	BovineHD0500031575	109543823	0.187737	0.0101316	0.0088551	0.0136955	0.00103452	2.16116e-05	0.00709359
FNC	14	5	ARS-BFGL-NGS-63306	109560984	0.187737	0.00124807	0.00102503	0.0136955	0.00103452	7.8353e-07	0.000601182
FNC	14	5	ARS-BFGL-NGS-103912	109593060	0.21761	0.00124807	0.00102503	0.0136955	0.00103452	9.6675e-07	0.000670123
FNC	14	5	BovineHD0500031594	109623234	0.21761	0.00124807	0.00102503	0.0136955	0.00103452	9.6675e-07	0.000670123
FNC	14	5	BovineHD0500031595	109649909	0.21761	0.00279035	0.0032127	0.042178	0.00103452	1.2506e-05	0.00468918
FNC	14	5	ARS-BFGL-NGS-16738	109655733	0.21761	0.00279035	0.0032127	0.042178	0.00103452	1.2506e-05	0.00468918
FNC	14	5	BovineHD0500031602	109668503	0.21761	0.00279035	0.0032127	0.0136955	0.00103452	4.62031e-06	0.00222286
FNC	14	5	BovineHD0500031605	109682132	0.21761	0.0215019	0.0175156	0.00196464	0.00103452	1.4844e-05	0.00537454
FNC	15	6	BTA-20584-no-rs	3780334	0.0528411	0.0147016	0.0245532	0.0136955	0.0337025	0.000252305	0.0409604
FNC	15	6	BovineHD0600000991	3798190	0.0528411	0.0147016	0.0245532	0.0136955	0.0337025	0.000252305	0.0409604
FNC	15	6	BTB-01850027	3804960	0.0528411	0.0147016	0.0245532	0.0136955	0.0337025	0.000252305	0.0409604
FNC	15	6	BovineHD0600000995	3810006	0.0528411	0.0147016	0.0245532	0.0136955	0.0337025	0.000252305	0.0409604
FNC	15	6	BovineHD0600034579	3831021	0.0528411	0.0147016	0.0245532	0.0136955	0.0337025	0.000252305	0.0409604
FNC	16	6	BovineHD0600003345	13061409	0.151585	0.0327772	0.0545021	0.0136955	0.00154229	0.000187546	0.0342464
FNC	16	6	BovineHD0600003348	13069973	0.151585	0.0327772	0.0545021	0.0136955	0.00154229	0.000187546	0.0342464
FNC	16	6	ARS-BFGL-NGS-83035	13085315	0.151585	0.0288479	0.0430417	0.0136955	0.00154229	0.000147004	0.0300927
FNC	17	6	Hapmap33286-BTC-032290	33002421	0.10059	0.0123952	0.0196226	0.0136955	0.0215208	0.000252095	0.0409604
FNC	17	6	BovineHD4100004382	33016248	0.10059	0.0123952	0.0196226	0.0136955	0.0215208	0.000252095	0.0409604
FNC	18	6	BovineHD0600010367	37243437	0.00231106	0.023158	0.0120298	0.042178	0.4175	0.000304049	0.0455583
FNC	18	6	BovineHD0600010368	37245401	0.00231106	0.0196037	0.0088551	0.042178	0.4175	0.000225576	0.0385204
FNC	18	6	BovineHD0600010370	37247612	0.00231106	0.00124807	0.00102503	0.042178	0.4175	7.36155e-06	0.00304168
FNC	18	6	BovineHD0600010371	37248520	0.00231106	0.00107248	0.000199311	0.042178	0.4175	1.80701e-06	0.00104015
FNC	18	6	BovineHD0600010372	37249989	0.00231106	0.00107248	0.000199311	0.042178	0.4175	1.80701e-06	0.00104015
FNC	18	6	BovineHD0600010373	37251152	0.00231106	0.00107248	0.000199311	0.042178	0.4175	1.80701e-06	0.00104015
FNC	18	6	ARS-BFGL-NGS-110738	37252345	0.00231106	0.00107248	0.000199311	0.042178	0.4175	1.80701e-06	0.00104015
FNC	18	6	BovineHD0600010374	37254292	0.00231106	0.00107248	0.000199311	0.042178	0.4175	1.80701e-06	0.00104015
FNC	18	6	BovineHD0600010375	37256423	0.00231106	0.00498277	0.00578951	0.042178	0.4175	6.9291e-05	0.0168606
FNC	18	6	BovineHD0600010376	37259967	0.00231106	0.00660099	0.0120298	0.042178	0.4175	0.000136307	0.0289548
FNC	19	6	BovineHD0600010623	38368612	0.548713	0.00056946	0.0032127	0.00196464	0.148439	0.000101417	0.0231287
FNC	19	6	BovineHD0600010625	38373128	0.548713	0.00056946	0.0032127	0.00196464	0.148439	0.000101417	0.0231287
FNC	20	6	BovineHD0600014120	51208914	0.0088029	0.0110475	0.0120298	0.115657	0.0252698	0.000107897	0.0245004
FNC	20	6	Hapmap55412-rs29023256	51215544	0.00918729	0.00498277	0.00578951	0.115657	0.0252698	3.95354e-05	0.0109619
FNC	20	6	BovineHD0600014123	51219200	0.0157788	0.00124807	0.00102503	0.115657	0.0252698	6.98294e-06	0.00293551
FNC	20	6	BovineHD0600014130	51247362	0.0157788	0.00190769	0.0032127	0.115657	0.0252698	2.23338e-05	0.00730787
FNC	20	6	ARS-BFGL-NGS-3190	51273778	0.0157788	0.00660099	0.0120298	0.115657	0.0252698	0.000130291	0.0279019
FNC	21	7	BovineHD0700006369	23257906	0.0012101	0.336347	0.357597	0.00196464	0.0661617	0.000253991	0.0411075
FNC	21	7	BovineHD0700006371	23260788	0.0012101	0.0548295	0.0545021	0.00196464	0.0661617	1.23485e-05	0.00468918
FNC	21	7	BovineHD0700006372	23264972	0.0012101	0.00660099	0.0120298	0.00196464	0.0661617	6.52125e-07	0.000505215
FNC	21	7	BovineHD0700006373	23266946	0.0012101	0.00660099	0.0120298	0.00196464	0.0661617	6.52125e-07	0.000505215
FNC	21	7	BovineHD0700006374	23269709	0.0012101	0.00660099	0.0120298	0.00196464	0.0661617	6.52125e-07	0.000505215
FNC	21	7	BovineHD0700006375	23270426	0.0012101	0.00450348	0.0032127	0.00196464	0.0661617	1.48177e-07	0.000143231
FNC	21	7	BovineHD0700006376	23272101	0.0012101	0.00450348	0.0032127	0.00196464	0.0661617	1.48177e-07	0.000143231
FNC	21	7	ARS-BFGL-NGS-112444	23275178	0.0012101	0.00450348	0.0032127	0.00196464	0.0661617	1.48177e-07	0.000143231
FNC	21	7	BovineHD0700006377	23278162	0.0012101	0.00450348	0.0032127	0.00196464	0.0661617	1.48177e-07	0.000143231
FNC	21	7	BovineHD0700006378	23280669	0.0012101	0.00056946	0.0032127	0.00196464	0.0661617	2.23555e-08	3.36489e-05
FNC	21	7	BovineHD0700006379	23282354	0.0012101	0.00056946	0.0032127	0.00196464	0.0661617	2.23555e-08	3.36489e-05
FNC	21	7	BovineHD0700006380	23283692	0.0012101	0.00450348	0.0032127	0.00196464	0.0661617	1.48177e-07	0.000143231
FNC	21	7	BovineHD0700006381	23284575	0.0012101	0.0377837	0.0333703	0.00196464	0.0661617	6.25669e-06	0.00276982
FNC	21	7	BovineHD0700006382	23286137	0.0012101	0.0377837	0.0333703	0.00196464	0.0661617	6.25669e-06	0.00276982
FNC	21	7	BovineHD0700006383	23286745	0.0012101	0.0377837	0.0333703	0.00196464	0.0661617	6.25669e-06	0.00276982
FNC	21	7	BovineHD0700006386	23292013	0.0012101	0.097838	0.0776079	0.00196464	0.0661617	2.56168e-05	0.00790802
FNC	21	7	BovineHD0700006387	23297318	0.00154703	0.097838	0.0776079	0.00196464	0.0661617	3.25096e-05	0.00935867
FNC	21	7	BovineHD0700006388	23298999	0.00184125	0.097838	0.0776079	0.00196464	0.0661617	3.84235e-05	0.010767
FNC	21	7	BovineHD0700006389	23302973	0.0022114	0.217187	0.196421	0.00467906	0.0661617	0.000323148	0.047486
FNC	22	7	BTB-00300821	23908392	0.00550952	0.0196037	0.0120298	0.00467906	0.496289	0.000147468	0.0300927
FNC	22	7	BovineHD0700006560	23910864	0.00550952	0.0196037	0.0120298	0.00467906	0.496289	0.000147468	0.0300927
FNC	22	7	BovineHD0700006561	23912976	0.00550952	0.00419977	0.00202633	0.00467906	0.496289	1.46349e-05	0.00531712
FNC	22	7	BovineHD0700006562	23916065	0.00550952	0.00107248	0.000199311	0.00467906	0.496289	8.10234e-07	0.000601182
FNC	22	7	BovineHD0700006563	23919517	0.00550952	0.00107248	0.000199311	0.00467906	0.496289	8.10234e-07	0.000601182
FNC	22	7	BovineHD0700006564	23924069	0.00550952	0.00107248	0.000199311	0.00467906	0.496289	8.10234e-07	0.000601182
FNC	22	7	BovineHD0700006565	23934789	0.00550952	0.00107248	0.000199311	0.00467906	0.496289	8.10234e-07	0.000601182
FNC	22	7	ARS-BFGL-NGS-12110	23937259	0.00550952	0.00107248	0.000199311	0.00467906	0.496289	8.10234e-07	0.000601182
FNC	22	7	BovineHD0700006566	23943838	0.00550952	0.0196037	0.0088551	0.00467906	0.496289	0.000120544	0.0264599
FNC	22	7	BovineHD0700006568	23945536	0.00550952	0.0196037	0.0088551	0.00467906	0.496289	0.000120544	0.0264599
FNC	22	7	BovineHD0700006569	23947174	0.00550952	0.0196037	0.0088551	0.00467906	0.496289	0.000120544	0.0264599
FNC	22	7	BovineHD0700006571	23948888	0.00550952	0.0196037	0.0088551	0.00467906	0.496289	0.000120544	0.0264599
FNC	22	7	BovineHD0700006574	23959904	0.00550952	0.0196037	0.0088551	0.00467906	0.496289	0.000120544	0.0264599
FNC	22	7	BovineHD0700006575	23961187	0.00550952	0.0196037	0.0088551	0.00467906	0.496289	0.000120544	0.0264599
FNC	22	7	BovineHD0700006576	23967189	0.00550952	0.0288479	0.0175156	0.00467906	0.496289	0.000241614	0.0404078
FNC	23	7	BovineHD0700016969	59225622	0.0379498	0.0424675	0.332398	0.0136955	0.00199785	0.000286362	0.0438542
FNC	23	7	BovineHD0700016977	59252962	0.0379498	0.0424675	0.332398	0.0136955	0.00199785	0.000286362	0.0438542
FNC	23	7	ARS-BFGL-NGS-37263	59272012	0.0379498	0.0377837	0.0675949	0.00467906	0.00199785	3.26009e-05	0.0093594
FNC	23	7	BovineHD0700016984	59277872	0.0379498	0.0172309	0.03058	0.0136955	0.00199785	2.44437e-05	0.00773406
FNC	23	7	BovineHD0700016994	59314603	0.0379498	0.00394825	0.03058	0.0136955	0.00199785	8.20862e-06	0.00329191
FNC	23	7	BTB-00311684	59320896	0.0379498	0.0424675	0.03058	0.00467906	0.00199785	1.95972e-05	0.00655492
FNC	23	7	BovineHD0700017001	59337137	0.0379498	0.0424675	0.03058	0.00467906	0.00199785	1.95972e-05	0.00655492
FNC	23	7	Hapmap30362-BTA-79378	59353807	0.0379498	0.097838	0.0675949	0.00467906	0.00199785	6.57084e-05	0.0163621
FNC	23	7	BovineHD0700017007	59360912	0.0379498	0.217187	0.159866	0.00467906	0.00199785	0.000227781	0.0386464
FNC	24	7	BovineHD0700027222	93211053	0.183385	0.00235377	0.000199311	0.042178	0.424955	0.000278659	0.0429868
FNC	24	7	BovineHD0700027224	93213670	0.183385	0.00235377	0.000199311	0.042178	0.424955	0.000278659	0.0429868
FNC	25	8	BovineHD0800000907	2727180	0.0330524	0.0215019	0.0175156	0.042178	0.011598	0.000171579	0.0323396
FNC	25	8	BovineHD0800000909	2737160	0.0183651	0.0215019	0.0175156	0.115657	0.011598	0.000223399	0.0382106
FNC	26	8	BovineHD0800016789	55682057	0.355704	0.00660099	0.0120298	0.0136955	0.00589866	0.000182622	0.0335042
FNC	26	8	BTB-02017947	55694695	0.355704	0.00307034	0.00578951	0.0136955	0.00589866	6.78971e-05	0.0166367
FNC	26	8	BovineHD0800016797	55710550	0.355704	0.00307034	0.00578951	0.0136955	0.00589866	6.78971e-05	0.0166367
FNC	26	8	ARS-BFGL-NGS-37680	55778679	0.355704	0.00307034	0.00578951	0.0136955	0.00589866	6.78971e-05	0.0166367
FNC	26	8	BovineHD0800016820	55811876	0.355704	0.000792498	0.00102503	0.0136955	0.000389131	5.46331e-07	0.00043608
FNC	26	8	Hapmap49049-BTA-119736	55892688	0.355704	0.00190769	0.0032127	0.0136955	0.000389131	2.86803e-06	0.00147406
FNC	26	8	BovineHD0800016880	55964590	0.355704	0.00354014	0.00736501	0.0136955	0.000389131	8.81626e-06	0.00347902
FNC	26	8	BovineHD0800016882	55966952	0.348329	0.00354014	0.00736501	0.0136955	0.000389131	8.52787e-06	0.00340346
FNC	26	8	ARS-BFGL-NGS-16472	55996200	0.355704	0.00354014	0.00736501	0.0136955	0.000389131	8.81626e-06	0.00347902
FNC	26	8	BovineHD0800016925	56120862	0.2493	0.00354014	0.00736501	0.0136955	0.0293319	0.000197325	0.0354629
FNC	27	9	BTB-00384311	22158096	0.00819073	0.065915	0.0430417	0.00467906	0.0563575	0.000127614	0.0274962
FNC	27	9	BovineHD0900005925	22167159	0.00507294	0.0327772	0.0196226	0.00467906	0.0563575	2.851e-05	0.00853374
FNC	27	9	BovineHD0900005932	22184470	0.00507294	0.00307034	0.00578951	0.00467906	0.0563575	1.81647e-06	0.00104015
FNC	27	9	BovineHD0900005942	22204269	0.00819073	0.00307034	0.00578951	0.0136955	0.0501409	7.1284e-06	0.00295694
FNC	27	9	BTB-00382893	22223425	0.00819073	0.00307034	0.00578951	0.0136955	0.0501409	7.1284e-06	0.00295694
FNC	27	9	BovineHD0900005955	22232110	0.0122481	0.00307034	0.00578951	0.0136955	0.0501409	1.08258e-05	0.0041919
FNC	27	9	BovineHD0900005962	22243821	0.0122481	0.000792498	0.00102503	0.0136955	0.0501409	9.48995e-07	0.000670123
FNC	27	9	BovineHD0900005973	22265980	0.0152141	0.000702334	0.000199311	0.020828	0.0501409	4.17088e-07	0.000351562
FNC	27	9	BovineHD0900005977	22270923	0.0152141	0.000702334	0.000199311	0.042178	0.0501409	8.38947e-07	0.000618134
FNC	27	9	Hapmap43708-BTA-85337	22281170	0.0171407	0.000702334	0.000199311	0.042178	0.0501409	9.62503e-07	0.000670123
FNC	27	9	BovineHD0900005982	22290984	0.0171407	0.0110475	0.00578951	0.042178	0.0501409	9.38555e-05	0.0218444
FNC	27	9	BovineHD0900005986	22311329	0.0190389	0.023158	0.0120298	0.042178	0.0501409	0.000268434	0.0422761
FNC	27	9	BovineHD0900005988	22324738	0.0190389	0.023158	0.0120298	0.042178	0.0501409	0.000268434	0.0422761
FNC	27	9	BovineHD0900005993	22338351	0.0171407	0.023158	0.0120298	0.042178	0.0501409	0.0002451	0.0405404
FNC	27	9	BovineHD0900005995	22341193	0.0171407	0.023158	0.0120298	0.042178	0.0501409	0.0002451	0.0405404
FNC	27	9	ARS-BFGL-NGS-55693	22367935	0.0171407	0.023158	0.0120298	0.042178	0.0501409	0.0002451	0.0405404
FNC	28	10	BovineHD1000022580	78874856	0.312619	0.00567562	0.00736501	0.00467906	0.0243064	0.000137778	0.0290661
FNC	28	10	Hapmap53454-rs29027326	78878993	0.312619	0.00279035	0.0032127	0.00467906	0.0243064	4.89546e-05	0.0129923
FNC	28	10	BTA-76281-no-rs	78905418	0.226465	0.00279035	0.0032127	0.00467906	0.069569	7.91477e-05	0.0186558
FNC	28	10	BovineHD1000022607	79030678	0.118557	0.0196037	0.0088551	0.00467906	0.069569	0.000273558	0.0428907
FNC	28	10	BovineHD1000022610	79041077	0.0577337	0.0196037	0.0088551	0.00467906	0.069569	0.000138486	0.0290661
FNC	28	10	BovineHD1000022615	79066168	0.0426288	0.0196037	0.0088551	0.00467906	0.069569	0.000104138	0.0236981
FNC	28	10	BovineHD1000022620	79110275	0.0267219	0.0196037	0.0088551	0.00467906	0.069569	6.69786e-05	0.0165269
FNC	28	10	BovineHD1000022625	79139625	0.0228401	0.0196037	0.0088551	0.00467906	0.069569	5.76795e-05	0.0146439
FNC	28	10	BovineHD1000022633	79159572	0.0267219	0.0101316	0.00446077	0.042178	0.069569	0.000146895	0.0300927
FNC	28	10	BovineHD1000022639	79177208	0.0267219	0.0101316	0.00446077	0.115657	0.069569	0.000320482	0.04716
FNC	29	10	BovineHD1000030347	103773205	0.0211887	0.0802559	0.0743952	0.00196464	0.0390602	0.000195118	0.0353839
FNC	29	10	BovineHD1000030353	103800879	0.0211887	0.0802559	0.0743952	0.00196464	0.0155415	9.39917e-05	0.0218444
FNC	29	10	BovineHD1000030360	103825806	0.0292892	0.139617	0.172978	0.00196464	0.0155415	0.000342737	0.0492331
FNC	29	10	BovineHD1000030363	103829793	0.0292892	0.139617	0.172978	0.00196464	0.0155415	0.000342737	0.0492331
FNC	29	10	BovineHD1000030367	103848718	0.0310688	0.0377837	0.0347798	0.0136955	0.0155415	0.00019941	0.0354903
FNC	29	10	BovineHD1000030371	103860661	0.0310688	0.0475024	0.0430417	0.0136955	0.0155415	0.000266218	0.042116
FNC	29	10	Hapmap13194-BTA-96646	103866671	0.0292892	0.0475024	0.0430417	0.00196464	0.0155415	5.92153e-05	0.0149977
FNC	29	10	BovineHD1000030375	103880409	0.0292892	0.0110475	0.0120298	0.00196464	0.0155415	7.88822e-06	0.00318436
FNC	29	10	BovineHD1000030378	103894612	0.0292892	0.0257823	0.0245532	0.00196464	0.0155415	2.53716e-05	0.00790802
FNC	29	10	BTA-05225-no-rs	103908013	0.0204484	0.175555	0.179527	0.00196464	0.0155415	0.000305692	0.0455583
FNC	29	10	BovineHD1000030384	103919563	0.0204484	0.175555	0.179527	0.00196464	0.0155415	0.000305692	0.0455583
FNC	29	10	BovineHD1000030389	103933765	0.0204484	0.175555	0.179527	0.00196464	0.0155415	0.000305692	0.0455583
FNC	29	10	BovineHD1000030394	103949740	0.0204484	0.175555	0.179527	0.00196464	0.0155415	0.000305692	0.0455583
FNC	29	10	BTA-96648-no-rs	103969064	0.0204484	0.175555	0.179527	0.00196464	0.0155415	0.000305692	0.0455583
FNC	30	11	BovineHD1100027428	94157282	0.0273578	0.00354014	0.00736501	0.042178	0.183907	0.000243495	0.0405404
FNC	30	11	BovineHD1100027433	94181367	0.0240312	0.00354014	0.00736501	0.042178	0.183907	0.000217269	0.0374481
FNC	30	11	BovineHD1100027438	94213591	0.0216205	0.00354014	0.00736501	0.042178	0.0339968	4.57632e-05	0.0123951
FNC	30	11	BovineHD1100027441	94231834	0.0191291	0.00354014	0.00736501	0.115657	0.0339968	9.44264e-05	0.0218444
FNC	30	11	BovineHD1100027446	94250386	0.00662472	0.00354014	0.00736501	0.115657	0.0339968	3.47076e-05	0.00988342
FNC	30	11	BovineHD1100027455	94269740	0.00596035	0.00190769	0.0032127	0.115657	0.0339968	1.09055e-05	0.00419351
FNC	30	11	BovineHD1100027462	94312419	0.00410486	0.00190769	0.0032127	0.115657	0.0339968	7.42147e-06	0.00305446
FNC	30	11	BovineHD1100027467	94337758	0.0030039	0.00190769	0.0032127	0.115657	0.0339968	5.35066e-06	0.00246182
FNC	30	11	BovineHD1100027468	94342244	0.00287577	0.00190769	0.0032127	0.115657	0.0339968	5.10993e-06	0.00237177
FNC	30	11	BovineHD1100027470	94358420	0.00287577	0.00354014	0.00736501	0.115657	0.0339968	1.52625e-05	0.00543273
FNC	30	11	BovineHD1100027475	94386978	0.00287577	0.00354014	0.00736501	0.115657	0.0339968	1.52625e-05	0.00543273
FNC	30	11	Hapmap46766-BTA-115526	94446742	0.00287577	0.00354014	0.00736501	0.115657	0.0339968	1.52625e-05	0.00543273
FNC	30	11	BovineHD1100027492	94464740	0.00287577	0.00354014	0.00736501	0.115657	0.0339968	1.52625e-05	0.00543273
FNC	30	11	BovineHD1100027495	94476874	0.00287577	0.00354014	0.00736501	0.115657	0.0339968	1.52625e-05	0.00543273
FNC	30	11	ARS-BFGL-NGS-5247	94494230	0.00287577	0.00190769	0.0032127	0.272202	0.0339968	1.2622e-05	0.00469921
FNC	31	12	ARS-BFGL-BAC-15018	30362194	0.010051	0.0327772	0.0175156	0.042178	0.00961438	6.59869e-05	0.0163621
FNC	31	12	BovineHD1200008943	30377870	0.010051	0.0802559	0.0776079	0.042178	0.00961438	0.000330507	0.0478995
FNC	31	12	BovineHD1200008951	30411566	0.010051	0.0802559	0.0776079	0.042178	0.00961438	0.000330507	0.0478995
FNC	31	12	BovineHD1200008956	30430468	0.010051	0.0147016	0.0245532	0.042178	0.00961438	4.7751e-05	0.0128345
FNC	31	12	BovineHD1200008967	30470482	0.00742196	0.065915	0.103547	0.042178	0.00961438	0.000272728	0.0428243
FNC	31	12	BovineHD1200008981	30516581	0.00706605	0.0802559	0.132328	0.0136955	0.00961438	0.000155312	0.0301919
FNC	32	12	ARS-BFGL-NGS-108048	44133597	0.0883754	0.0377837	0.0675949	0.0136955	0.00251986	0.00020331	0.0357615
FNC	32	12	BovineHD1200012255	44159541	0.100728	0.0377837	0.0675949	0.0136955	0.00251986	0.000230205	0.03887
FNC	32	12	ARS-BFGL-BAC-16288	44192405	0.100728	0.0377837	0.0675949	0.0136955	0.00251986	0.000230205	0.03887
FNC	32	12	BovineHD1200012263	44212154	0.100728	0.0377837	0.0675949	0.0136955	0.00251986	0.000230205	0.03887
FNC	32	12	BovineHD1200012269	44256972	0.0883754	0.0377837	0.0675949	0.0136955	0.00251986	0.00020331	0.0357615
FNC	32	12	BovineHD1200012278	44314001	0.100728	0.0327772	0.0545021	0.0136955	0.00251986	0.000181418	0.0334171
FNC	32	12	Hapmap52726-rs29018162	44326840	0.100728	0.0327772	0.0545021	0.0136955	0.00251986	0.000181418	0.0334171
FNC	32	12	BovineHD4100009573	44349649	0.0883754	0.00567562	0.00736501	0.0136955	0.00251986	1.12305e-05	0.00428721
FNC	32	12	ARS-BFGL-NGS-2584	44351981	0.100728	0.00567562	0.00736501	0.0136955	0.00251986	1.29995e-05	0.00480578
FNC	32	12	BovineHD1200012294	44354593	0.135821	0.0257823	0.0245532	0.0136955	0.00251986	0.000122029	0.0267302
FNC	32	12	BovineHD1200012306	44386953	0.100728	0.00786804	0.0149531	0.0136955	0.00251986	2.77382e-05	0.00840368
FNC	32	12	BovineHD1200012307	44391169	0.135821	0.00912085	0.0675949	0.042178	0.00251986	0.000282551	0.0435236
FNC	33	13	ARS-USDA-AGIL-chr13-75913474-000249	75913474	0.0137762	0.336347	0.357597	0.00196464	0.00422824	0.000252259	0.0409604
FNC	33	13	ARS-USDA-AGIL-chr13-75913813-000250	75913813	0.0392026	0.097838	0.0776079	0.00196464	0.00422824	7.02685e-05	0.0170195
FNC	33	13	BovineHD1300021942	75914546	0.0392026	0.097838	0.0776079	0.00196464	0.00422824	7.02685e-05	0.0170195
FNC	33	13	ARS-BFGL-NGS-119536	75928133	0.0412669	0.097838	0.0776079	0.00467906	0.00422824	0.000142017	0.0295716
FNC	33	13	BovineHD1300021950	75947002	0.0392026	0.139617	0.103547	0.00467906	0.00422824	0.00021464	0.0373183
FNC	34	14	ARS-BFGL-NGS-17803	11881261	0.0158927	0.0802559	0.0545021	0.00467906	0.0221805	0.000147589	0.0300927
FNC	34	14	BovineHD4100011136	11902083	0.0172404	0.0802559	0.0545021	0.00467906	0.0221805	0.000158734	0.030381
FNC	34	14	BovineHD4100011137	11915400	0.0172404	0.0802559	0.0545021	0.00467906	0.0221805	0.000158734	0.030381
FNC	35	14	BovineHD1400007629	26483437	0.00894527	0.0123952	0.00811955	0.042178	0.128921	0.000156772	0.030197
FNC	35	14	BovineHD1400007630	26484137	0.00894527	0.0123952	0.00811955	0.042178	0.128921	0.000156772	0.030197
FNC	35	14	BovineHD1400007634	26496236	0.00894527	0.0123952	0.00811955	0.042178	0.128921	0.000156772	0.030197
FNC	35	14	BovineHD1400007635	26496947	0.00894527	0.0123952	0.00811955	0.042178	0.128921	0.000156772	0.030197
FNC	35	14	BovineHD1400007636	26497815	0.00894527	0.0123952	0.00811955	0.042178	0.128921	0.000156772	0.030197
FNC	35	14	BovineHD1400007640	26516725	0.00894527	0.0196037	0.0088551	0.042178	0.128921	0.000222743	0.0381604
FNC	35	14	BovineHD1400007642	26524647	0.00894527	0.0196037	0.0088551	0.042178	0.128921	0.000222743	0.0381604
FNC	36	14	BovineHD1400007652	26577994	0.00307508	0.0288479	0.0175156	0.0136955	0.128921	7.40087e-05	0.017592
FNC	36	14	BovineHD1400007653	26578970	0.00307508	0.0288479	0.0175156	0.0136955	0.128921	7.40087e-05	0.017592
FNC	36	14	BovineHD4100011326	26580513	0.00307508	0.0288479	0.0175156	0.00196464	0.128921	1.55019e-05	0.00544444
FNC	36	14	BovineHD1400007655	26581895	0.00307508	0.0288479	0.0175156	0.00196464	0.128921	1.55019e-05	0.00544444
FNC	36	14	BovineHD1400007657	26584047	0.00307508	0.0288479	0.0175156	0.000839953	0.128921	7.53013e-06	0.00308712
FNC	36	14	BovineHD1400007662	26594933	0.00307508	0.0147016	0.0088551	0.000839953	0.128921	2.57882e-06	0.00138628
FNC	36	14	ARS-BFGL-NGS-83583	26597692	0.00307508	0.0103737	0.00811955	0.000839953	0.128921	1.81272e-06	0.00104015
FNC	36	14	BovineHD1400007664	26601859	0.00307508	0.0147016	0.0088551	0.000455568	0.128921	1.47181e-06	0.000917589
FNC	36	14	BovineHD1400007665	26603341	0.00307508	0.0147016	0.0088551	0.000455568	0.128921	1.47181e-06	0.000917589
FNC	36	14	BovineHD4100011327	26604168	0.00640642	0.0147016	0.0088551	0.000455568	0.128921	3.29513e-06	0.00164541
FNC	36	14	BovineHD4100011328	26617547	0.00640642	0.0147016	0.0088551	0.000839953	0.128921	5.66583e-06	0.00258426
FNC	36	14	ARS-BFGL-NGS-32721	26621020	0.103869	0.0147016	0.0088551	0.000839953	0.128921	9.53706e-05	0.0218444
FNC	36	14	BovineHD4100011329	26622777	0.103869	0.0147016	0.0088551	0.000839953	0.128921	9.53706e-05	0.0218444
FNC	36	14	BovineHD4100011330	26624399	0.103869	0.0147016	0.0088551	0.000839953	0.128921	9.53706e-05	0.0218444
FNC	36	14	BovineHD1400007671	26629474	0.103869	0.0147016	0.0088551	0.000839953	0.128921	9.53706e-05	0.0218444
FNC	36	14	BovineHD1400007672	26631471	0.103869	0.0147016	0.0088551	0.000839953	0.128921	9.53706e-05	0.0218444
FNC	36	14	BovineHD1400007673	26634085	0.103869	0.0147016	0.0088551	0.000839953	0.128921	9.53706e-05	0.0218444
FNC	37	14	BovineHD4100011348	26841503	0.0241024	0.0110475	0.0120298	0.0136955	0.0957025	0.000151131	0.0300927
FNC	37	14	BovineHD4100011349	26856813	0.0241024	0.0110475	0.0120298	0.0136955	0.0957025	0.000151131	0.0300927
FNC	37	14	BovineHD1400007728	26858568	0.0241024	0.0110475	0.0120298	0.0136955	0.0957025	0.000151131	0.0300927
FNC	37	14	BovineHD4100011350	26861555	0.0241024	0.0110475	0.0120298	0.0136955	0.0957025	0.000151131	0.0300927
FNC	37	14	BovineHD4100011351	26864514	0.0255213	0.0110475	0.0120298	0.0136955	0.0957025	0.000159126	0.030381
FNC	37	14	BovineHD4100011352	26866521	0.0255213	0.0110475	0.0120298	0.00467906	0.0957025	7.0621e-05	0.0170195
FNC	37	14	BovineHD1400007729	26869786	0.0255213	0.0110475	0.0120298	0.00467906	0.0957025	7.0621e-05	0.0170195
FNC	37	14	BovineHD1400007730	26872048	0.0255213	0.00124807	0.00102503	0.00467906	0.0957025	2.26609e-06	0.00124354
FNC	37	14	Hapmap23524-BTC-065402	26874157	0.0255213	0.000213547	0.00102503	0.00467906	0.0957025	5.30818e-07	0.000426932
FNC	37	14	BovineHD1400007732	26880091	0.0241024	0.000213547	0.00102503	0.00467906	0.0957025	4.95954e-07	0.00041472
FNC	37	14	BovineHD1400007734	26887021	0.0255213	0.000213547	0.00102503	0.00467906	0.0957025	5.30818e-07	0.000426932
FNC	37	14	BovineHD1400007735	26888221	0.0255213	0.000213547	0.00102503	0.00467906	0.0957025	5.30818e-07	0.000426932
FNC	37	14	BovineHD1400007736	26890052	0.0255213	0.000213547	0.00102503	0.00467906	0.0957025	5.30818e-07	0.000426932
FNC	37	14	BovineHD1400007737	26894406	0.018664	0.000213547	0.00102503	0.00467906	0.0957025	3.65689e-07	0.000315817
FNC	37	14	BovineHD1400007738	26894922	0.018664	0.000213547	0.00102503	0.00467906	0.0957025	3.65689e-07	0.000315817
FNC	37	14	Hapmap27935-BTC-065354	26899089	0.0255213	0.000213547	0.00102503	0.00467906	0.0957025	5.30818e-07	0.000426932
FNC	37	14	BovineHD4100011355	26901317	0.018664	0.000213547	0.00102503	0.00467906	0.0957025	3.65689e-07	0.000315817
FNC	37	14	BovineHD1400007739	26901870	0.018664	0.000213547	0.00102503	0.00467906	0.0957025	3.65689e-07	0.000315817
FNC	37	14	BovineHD4100011356	26902840	0.018664	0.000213547	0.00102503	0.00467906	0.0957025	3.65689e-07	0.000315817
FNC	37	14	BovineHD1400007740	26905915	0.0170079	0.000213547	0.00102503	0.00467906	0.0957025	3.27209e-07	0.000294661
FNC	37	14	BovineHD4100011359	26918229	0.0170079	0.00056946	0.0032127	0.00467906	0.0957025	1.92607e-06	0.00107944
FNC	37	14	BovineHD1400007744	26923447	0.0170079	0.00056946	0.0032127	0.00467906	0.0957025	1.92607e-06	0.00107944
FNC	37	14	BovineHD1400007745	26924600	0.0170079	0.00056946	0.0032127	0.00467906	0.0957025	1.92607e-06	0.00107944
FNC	37	14	Hapmap22691-BTC-065298	26926569	0.0170079	0.00056946	0.0032127	0.00467906	0.0957025	1.92607e-06	0.00107944
FNC	37	14	BovineHD1400007746	26927342	0.018664	0.00056946	0.0032127	0.00467906	0.0957025	2.13671e-06	0.00119115
FNC	37	14	BovineHD1400024442	26938603	0.0255213	0.00056946	0.0032127	0.00467906	0.0957025	3.02498e-06	0.00152496
FNC	37	14	BovineHD4100011360	26940483	0.0255213	0.00056946	0.0032127	0.00467906	0.0957025	3.02498e-06	0.00152496
FNC	37	14	BovineHD4100011361	26942652	0.0255213	0.00056946	0.0032127	0.00467906	0.0957025	3.02498e-06	0.00152496
FNC	37	14	BovineHD1400007751	26946683	0.0255213	0.00056946	0.0032127	0.00467906	0.0957025	3.02498e-06	0.00152496
FNC	37	14	Hapmap25761-BTC-065280	26949215	0.0266317	0.00056946	0.0032127	0.00467906	0.0957025	3.17093e-06	0.00159093
FNC	37	14	BovineHD4100011363	26991068	0.0317759	0.00660099	0.0032127	0.00467906	0.0957025	2.41546e-05	0.00768871
FNC	37	14	BovineHD4100011364	26997876	0.0473601	0.023158	0.0120298	0.00467906	0.0957025	0.000204411	0.0358953
FNC	38	14	BTB-00571410	53717608	0.036882	0.00786804	0.0149531	0.0136955	0.0273483	7.32213e-05	0.0175734
FNC	38	14	BovineHD1400015118	53725376	0.0346421	0.00786804	0.0149531	0.0136955	0.0273483	6.89656e-05	0.0168203
FNC	38	14	BovineHD1400015121	53733168	0.0280269	0.00660099	0.0120298	0.0136955	0.0273483	4.28004e-05	0.0117131
FNC	38	14	BTB-00571421	53749131	0.0129362	0.00660099	0.0120298	0.0136955	0.0273483	1.99512e-05	0.00665221
FNC	38	14	BTA-60154-no-rs	53788297	0.0129362	0.00660099	0.0120298	0.042178	0.0273483	5.04297e-05	0.0131845
FNC	38	14	BovineHD1400015130	53793535	0.0129362	0.00660099	0.0120298	0.042178	0.0273483	5.04297e-05	0.0131845
FNC	38	14	BovineHD1400015132	53804391	0.0129362	0.00660099	0.0120298	0.042178	0.0273483	5.04297e-05	0.0131845
FNC	38	14	BovineHD1400015139	53836487	0.0176817	0.00190769	0.0032127	0.042178	0.0273483	1.08615e-05	0.0041919
FNC	38	14	BovineHD1400015145	53855510	0.0280269	0.00190769	0.0032127	0.0136955	0.0273483	6.5499e-06	0.00279397
FNC	38	14	BovineHD1400015148	53872420	0.0280269	0.00190769	0.0032127	0.0136955	0.0273483	6.5499e-06	0.00279397
FNC	38	14	BovineHD1400015150	53877111	0.0346421	0.00190769	0.0032127	0.0136955	0.0273483	8.21713e-06	0.00329191
FNC	38	14	BTA-60160-no-rs	53896478	0.0280269	0.00190769	0.0032127	0.0136955	0.0273483	6.5499e-06	0.00279397
FNC	38	14	BovineHD1400015159	53914712	0.0280269	0.00190769	0.0032127	0.0136955	0.0273483	6.5499e-06	0.00279397
FNC	38	14	BovineHD4100011540	53935781	0.0280269	0.00190769	0.0032127	0.0136955	0.0273483	6.5499e-06	0.00279397
FNC	38	14	BovineHD1400015164	53944400	0.0280269	0.00190769	0.0032127	0.0136955	0.0273483	6.5499e-06	0.00279397
FNC	38	14	Hapmap39850-BTA-60175	53953565	0.0176817	0.00190769	0.0032127	0.0136955	0.0273483	3.98605e-06	0.00195339
FNC	38	14	BovineHD1400015170	53962279	0.0129362	0.00190769	0.0032127	0.0136955	0.0273483	2.83517e-06	0.00146431
FNC	38	14	BovineHD1400024508	53985987	0.0129362	0.00190769	0.0032127	0.0136955	0.0273483	2.83517e-06	0.00146431
FNC	38	14	Hapmap59627-rs29013644	54023420	0.0111092	0.00190769	0.0032127	0.0136955	0.0324355	2.83255e-06	0.00146431
FNC	38	14	BovineHD1400015202	54073544	0.00709452	0.00190769	0.0032127	0.0136955	0.0324355	1.72737e-06	0.00103999
FNC	38	14	BovineHD1400015211	54132147	0.00709452	0.00190769	0.0032127	0.0136955	0.0324355	1.72737e-06	0.00103999
FNC	38	14	Hapmap44105-BTA-60185	54164119	0.00709452	0.00190769	0.0032127	0.0136955	0.0324355	1.72737e-06	0.00103999
FNC	38	14	BovineHD1400015217	54185282	0.00661523	0.00190769	0.0032127	0.0136955	0.0324355	1.59791e-06	0.000990345
FNC	38	14	BovineHD1400015220	54198586	0.00709452	0.00190769	0.0032127	0.0136955	0.0324355	1.72737e-06	0.00103999
FNC	38	14	BovineHD1400015223	54205785	0.0111092	0.00190769	0.0032127	0.0136955	0.0324355	2.83255e-06	0.00146431
FNC	38	14	Hapmap55624-rs29014120	54240653	0.0129362	0.00190769	0.0032127	0.0136955	0.0324355	3.34435e-06	0.00166211
FNC	38	14	BovineHD1400015235	54254103	0.0176817	0.00190769	0.0032127	0.0136955	0.0324355	4.6905e-06	0.00222613
FNC	38	14	BovineHD1400015238	54269070	0.0176817	0.00190769	0.0032127	0.0136955	0.0324355	4.6905e-06	0.00222613
FNC	38	14	BovineHD1400015243	54291117	0.0191291	0.000792498	0.00102503	0.0136955	0.0324355	1.01224e-06	0.000686091
FNC	38	14	BTA-60194-no-rs	54291662	0.0191291	0.000934863	0.00736501	0.0136955	0.0324355	5.61185e-06	0.00257076
FNC	38	14	BTB-00915241	54323858	0.0191291	0.000934863	0.00736501	0.0136955	0.00945778	1.72655e-06	0.00103999
FNC	38	14	BovineHD1400015267	54363442	0.0176817	0.00567562	0.00736501	0.0136955	0.00945778	6.54285e-06	0.00279397
FNC	38	14	BTB-01929315	54396120	0.0191291	0.0123952	0.0149531	0.00467906	0.00945778	8.72758e-06	0.00347002
FNC	38	14	BovineHD1400015290	54414260	0.0191291	0.0172309	0.03058	0.0136955	0.00945778	4.5963e-05	0.0124173
FNC	38	14	BovineHD1400015293	54419786	0.0191291	0.0172309	0.03058	0.00467906	0.00945778	1.91933e-05	0.00646083
FNC	38	14	BovineHD1400015296	54429608	0.0191291	0.0172309	0.03058	0.00467906	0.00945778	1.91933e-05	0.00646083
FNC	38	14	BovineHD1400015299	54443199	0.0191291	0.0196037	0.159866	0.00467906	0.00945778	7.40693e-05	0.017592
FNC	38	14	BovineHD1400015304	54466020	0.0351262	0.0196037	0.159866	0.00467906	0.00945778	0.000130218	0.0279019
FNC	38	14	BTA-90428-no-rs	54501131	0.0351262	0.0172309	0.03058	0.00467906	0.00945778	3.52507e-05	0.00998411
FNC	38	14	BovineHD1400015324	54525313	0.0351262	0.0172309	0.03058	0.00467906	0.00945778	3.52507e-05	0.00998411
FNC	38	14	BovineHD1400015336	54583246	0.0483377	0.0172309	0.03058	0.00467906	0.00945778	4.83737e-05	0.0129359
FNC	38	14	BTB-00488528	54586619	0.0483377	0.0172309	0.03058	0.00467906	0.00945778	4.83737e-05	0.0129359
FNC	38	14	BovineHD1400015341	54604559	0.0547061	0.0172309	0.03058	0.00467906	0.00986589	5.66102e-05	0.014442
FNC	38	14	BovineHD4100011543	54646486	0.0547061	0.0172309	0.03058	0.0136955	0.00986589	0.000128918	0.0277206
FNC	38	14	BovineHD1400015359	54705040	0.0483377	0.0172309	0.03058	0.0136955	0.00986589	0.00011475	0.0256693
FNC	38	14	ARS-BFGL-NGS-86714	54707270	0.0483377	0.0172309	0.03058	0.0136955	0.00986589	0.00011475	0.0256693
FNC	38	14	BTB-00332985	54779831	0.0483377	0.0172309	0.03058	0.042178	0.00986589	0.000265525	0.0420695
FNC	38	14	BovineHD1400015384	54815807	0.0483377	0.0172309	0.03058	0.042178	0.00986589	0.000265525	0.0420695
FNC	39	15	BovineHD1500015344	53099764	0.00459364	0.0377837	0.0245532	0.00467906	0.118898	6.60363e-05	0.0163621
FNC	39	15	BovineHD1500015349	53115400	0.00428993	0.0377837	0.0245532	0.00467906	0.00566613	3.95798e-06	0.0019487
FNC	39	15	ARS-BFGL-NGS-100143	53138487	0.00261477	0.0101316	0.00736501	0.00467906	0.00566613	2.72914e-07	0.000250041
FNC	39	15	BovineHD1500015363	53173363	0.00261477	0.0101316	0.00736501	0.042178	0.00566613	2.28169e-06	0.00124562
FNC	39	15	BovineHD1500015365	53180389	0.0020548	0.0101316	0.00736501	0.042178	0.00566613	1.75026e-06	0.00104015
FNC	39	15	BovineHD1500015369	53199652	0.00204056	0.00977098	0.00578951	0.00467906	0.00566613	1.58687e-07	0.000151996
FNC	39	15	BovineHD1500015377	53240382	0.00157551	0.00977098	0.00578951	0.00467906	0.00566613	1.15838e-07	0.000128473
FNC	39	15	ARS-BFGL-NGS-40602	53250782	0.00149958	0.00977098	0.00578951	0.00467906	0.00566613	1.09041e-07	0.000123535
FNC	39	15	BovineHD1500015386	53276601	0.00149958	0.00977098	0.00578951	0.00196464	0.00566613	4.42681e-08	5.6442e-05
FNC	39	15	BovineHD1500015398	53300202	0.00149958	0.0327772	0.0196226	0.00196464	0.00566613	3.9791e-07	0.00034085
FNC	39	15	BovineHD1500015406	53324627	0.00149958	0.0215019	0.0161347	0.00196464	0.00566613	2.30381e-07	0.000214809
FNC	39	15	BovineHD1500015407	53352768	0.00149958	0.0288479	0.0175156	0.00196464	0.00566613	3.21668e-07	0.000292169
FNC	39	15	Hapmap32796-BTA-130010	53372343	0.00149958	0.11625	0.171336	0.00196464	0.00566613	7.82587e-06	0.00317135
FNC	39	15	BovineHD1500015416	53399731	0.00149958	0.11625	0.171336	0.00196464	0.00566613	7.82587e-06	0.00317135
FNC	39	15	BovineHD1500015418	53411913	0.00149958	0.0802559	0.0776079	0.00196464	0.00241071	1.24564e-06	0.000800265
FNC	39	15	BovineHD1500015422	53437517	0.00149958	0.11625	0.103547	0.00196464	0.00241071	2.24445e-06	0.00123812
FNC	39	15	Hapmap50948-BTA-37067	53459520	0.00157551	0.11625	0.103547	0.00196464	0.00241071	2.36893e-06	0.00127998
FNC	39	15	BovineHD1500015432	53481764	0.00157551	0.11625	0.103547	0.00196464	0.00241071	2.36893e-06	0.00127998
FNC	39	15	ARS-BFGL-NGS-101040	53500910	0.00182702	0.11625	0.103547	0.00196464	0.00241071	2.78316e-06	0.00146431
FNC	39	15	BovineHD1500015445	53524244	0.00177482	0.11625	0.103547	0.00196464	0.00241071	2.69697e-06	0.00142793
FNC	39	15	BovineHD1500015451	53544826	0.00177482	0.11625	0.103547	0.000839953	0.00241071	1.23439e-06	0.000797901
FNC	39	15	ARS-BFGL-NGS-61456	53554378	0.00157551	0.11625	0.103547	0.000839953	0.00241071	1.07966e-06	0.000706552
FNC	39	15	Hapmap35547-SCAFFOLD316738_25851	53622495	0.00157551	0.11625	0.103547	0.000839953	0.00241071	1.07966e-06	0.000706552
FNC	39	15	BovineHD1500015491	53670430	0.00177482	0.11625	0.103547	0.000839953	0.00241071	1.23439e-06	0.000797901
FNC	39	15	ARS-BFGL-NGS-37966	53671639	0.00182702	0.0147016	0.0245532	0.00196464	0.00241071	1.23346e-07	0.000133979
FNC	39	15	ARS-BFGL-NGS-78659	53733504	0.00197887	0.0327772	0.0545021	0.00196464	0.00539563	1.26511e-06	0.00080298
FNC	39	15	BovineHD1500015515	53759322	0.00197887	0.0327772	0.0545021	0.00196464	0.00539563	1.26511e-06	0.00080298
FNC	39	15	BovineHD1500015524	53790074	0.0020548	0.0327772	0.0545021	0.00196464	0.00539563	1.31959e-06	0.00083254
FNC	39	15	Hapmap43128-BTA-105550	53801075	0.00331236	0.0327772	0.0545021	0.00196464	0.00539563	2.23911e-06	0.00123812
FNC	39	15	BovineHD1500015535	53821079	0.00331236	0.0327772	0.0545021	0.0136955	0.00539563	1.24192e-05	0.00468918
FNC	39	15	BovineHD1500015544	53840303	0.00331236	0.0327772	0.0545021	0.0136955	0.00539563	1.24192e-05	0.00468918
FNC	39	15	BovineHD1500015549	53861199	0.0035876	0.0327772	0.0545021	0.0136955	0.00539563	1.34648e-05	0.00492595
FNC	39	15	BovineHD1500015554	53883480	0.0035876	0.0327772	0.0545021	0.0136955	0.00539563	1.34648e-05	0.00492595
FNC	39	15	BovineHD1500015563	53937507	0.00418078	0.0327772	0.0545021	0.0136955	0.00539563	1.57084e-05	0.00549857
FNC	39	15	BovineHD1500015573	53985563	0.0035876	0.0327772	0.0545021	0.0136955	0.00539563	1.34648e-05	0.00492595
FNC	39	15	BovineHD1500015582	54039007	0.00418078	0.0327772	0.0545021	0.0136955	0.0749741	0.000144306	0.0299299
FNC	39	15	ARS-BFGL-BAC-19418	54065284	0.00418078	0.0327772	0.0545021	0.0136955	0.0749741	0.000144306	0.0299299
FNC	39	15	BovineHD1500015618	54111660	0.00446077	0.0327772	0.0545021	0.0136955	0.0749741	0.000152827	0.0300927
FNC	39	15	ARS-BFGL-BAC-19419	54127887	0.00612169	0.0327772	0.0545021	0.0136955	0.0749741	0.000201683	0.0357004
FNC	39	15	BovineHD1500015636	54156842	0.00883137	0.0327772	0.0545021	0.0136955	0.0749741	0.000276533	0.0429624
FNC	39	15	BovineHD1500015647	54175285	0.00612169	0.0327772	0.0545021	0.0136955	0.0749741	0.000201683	0.0357004
FNC	39	15	Hapmap52074-ss46527004	54199080	0.00446077	0.0327772	0.0545021	0.0136955	0.0749741	0.000152827	0.0300927
FNC	39	15	Hapmap35699-UCP3_119F1-SNP1	54218907	0.00612169	0.0327772	0.0545021	0.0136955	0.0749741	0.000201683	0.0357004
FNC	39	15	BovineHD1500015669	54230195	0.00883137	0.0327772	0.0545021	0.0136955	0.0749741	0.000276533	0.0429624
FNC	39	15	ARS-BFGL-NGS-54493	54258688	0.00883137	0.0327772	0.0545021	0.0136955	0.0749741	0.000276533	0.0429624
FNC	40	16	BovineHD1600001281	4516494	0.0331236	0.0196037	0.0120298	0.00467906	0.0409631	6.45797e-05	0.0161621
FNC	40	16	BovineHD1600001284	4520394	0.0272534	0.0196037	0.0120298	0.00467906	0.0409631	5.35454e-05	0.0137266
FNC	40	16	ARS-BFGL-NGS-5478	4533875	0.0272534	0.0196037	0.0120298	0.00467906	0.0409631	5.35454e-05	0.0137266
FNC	40	16	BovineHD1600001302	4555575	0.0272534	0.0196037	0.0120298	0.00467906	0.0409631	5.35454e-05	0.0137266
FNC	40	16	BovineHD1600001308	4571480	0.0272534	0.0196037	0.0120298	0.00467906	0.0409631	5.35454e-05	0.0137266
FNC	40	16	BovineHD1600001312	4577415	0.0258867	0.0196037	0.0120298	0.00467906	0.0409631	5.09557e-05	0.0132891
FNC	40	16	ARS-BFGL-NGS-100487	4610955	0.0258867	0.0110475	0.00578951	0.00467906	0.0409631	2.00796e-05	0.0066739
FNC	40	16	ARS-BFGL-NGS-110175	4683476	0.0258867	0.0377837	0.0196226	0.00467906	0.0409631	0.000112009	0.0253251
FNC	40	16	BovineHD1600001362	4700450	0.0258867	0.0377837	0.0196226	0.00467906	0.0409631	0.000112009	0.0253251
FNC	40	16	BovineHD1600001366	4716573	0.0272534	0.0377837	0.0196226	0.0136955	0.0409631	0.000258107	0.0414553
FNC	40	16	BovineHD1600001371	4733389	0.0272534	0.0377837	0.0196226	0.0136955	0.0409631	0.000258107	0.0414553
FNC	41	16	BovineHD1600015518	55765757	0.0300438	0.0548295	0.0545021	0.00196464	0.0813331	0.000297576	0.045105
FNC	41	16	BovineHD1600015532	55812044	0.0455141	0.0548295	0.0545021	0.00196464	0.0341534	0.000217519	0.0374481
FNC	41	16	Hapmap28315-BTA-153851	55820770	0.0563006	0.0548295	0.0545021	0.00196464	0.0341534	0.000263396	0.0420663
FNC	41	16	BovineHD1600015537	55839833	0.0563006	0.0548295	0.0545021	0.00196464	0.0341534	0.000263396	0.0420663
FNC	42	16	Hapmap48316-BTA-39565	57239720	0.133059	0.000792498	0.00102503	0.042178	0.113702	7.41334e-05	0.017592
FNC	42	16	BovineHD1600015912	57244298	0.133059	0.000792498	0.00102503	0.042178	0.113702	7.41334e-05	0.017592
FNC	42	16	BovineHD1600015917	57268263	0.133059	0.00190769	0.0032127	0.042178	0.113702	0.000274458	0.0429624
FNC	42	16	BovineHD1600015925	57315380	0.133059	0.00190769	0.0032127	0.115657	0.048461	0.000299239	0.045105
FNC	42	16	BovineHD1600015934	57362883	0.133059	0.00190769	0.0032127	0.115657	0.048461	0.000299239	0.045105
FNC	42	16	ARS-BFGL-BAC-33390	57380464	0.133059	0.00190769	0.0032127	0.115657	0.048461	0.000299239	0.045105
FNC	42	16	ARS-BFGL-NGS-19570	57399441	0.133059	0.00190769	0.0032127	0.115657	0.048461	0.000299239	0.045105
FNC	43	16	BovineHD1600016850	60220265	0.0164716	0.023158	0.0196226	0.0136955	0.0553562	0.000152605	0.0300927
FNC	43	16	BovineHD1600016857	60228308	0.0426288	0.0196037	0.0165808	0.0136955	0.0553562	0.000285672	0.0438542
FNC	43	16	ARS-BFGL-NGS-40851	60248470	0.0426288	0.0196037	0.0165808	0.0136955	0.0553562	0.000285672	0.0438542
FNC	44	17	BovineHD1700000158	634177	0.180395	0.0215019	0.0161347	0.00467906	0.00372996	6.61552e-05	0.0163621
FNC	44	17	ARS-BFGL-NGS-111865	648337	0.0847783	0.0215019	0.0161347	0.00467906	0.00372996	2.91539e-05	0.00865272
FNC	44	17	BovineHD1700000165	661627	0.0847783	0.0215019	0.0161347	0.00467906	0.00372996	2.91539e-05	0.00865272
FNC	44	17	BovineHD1700000170	674484	0.0847783	0.0215019	0.0161347	0.00467906	0.00372996	2.91539e-05	0.00865272
FNC	44	17	BovineHD1700000172	692341	0.067761	0.0215019	0.0161347	0.00467906	0.00372996	2.30197e-05	0.00741714
FNC	44	17	BovineHD1700000176	727200	0.067761	0.0215019	0.0161347	0.00467906	0.00372996	2.30197e-05	0.00741714
FNC	44	17	BovineHD1700000178	750416	0.0424722	0.0025341	0.00102503	0.00467906	0.00372996	2.70352e-07	0.000249867
FNC	44	17	Hapmap41213-BTA-26249	761685	0.067761	0.000213547	0.00102503	0.00467906	0.00372996	5.43963e-08	6.55389e-05
FNC	44	17	BovineHD1700000182	779218	0.0387897	0.00124807	0.00102503	0.00467906	0.00372996	1.29462e-07	0.000137249
FNC	44	17	BovineHD4100012792	790319	0.0387897	0.00124807	0.00102503	0.00467906	0.00372996	1.29462e-07	0.000137249
FNC	44	17	ARS-BFGL-NGS-38744	805459	0.0387897	0.0147016	0.0088551	0.00467906	0.00372996	6.06211e-06	0.0027411
FNC	44	17	BovineHD1700000187	810678	0.067761	0.0147016	0.0088551	0.00467906	0.00372996	1.11213e-05	0.00426095
FNC	44	17	BovineHD1700000191	834355	0.0847783	0.0147016	0.0088551	0.00467906	0.00372996	1.42092e-05	0.00518029
FNC	44	17	BovineHD1700000195	852669	0.144116	0.0147016	0.0088551	0.00467906	0.00372996	2.56691e-05	0.00790802
FNC	44	17	BovineHD1700000201	869087	0.144116	0.0147016	0.0088551	0.00467906	0.00372996	2.56691e-05	0.00790802
FNC	44	17	ARS-USMARC-Parent-DQ888310-rs29012422	887216	0.144116	0.0147016	0.0088551	0.00467906	0.00372996	2.56691e-05	0.00790802
FNC	45	17	Hapmap57405-rs29021707	13889636	0.0513748	0.065915	0.0743952	0.00467906	0.0116977	0.000277684	0.0429624
FNC	45	17	BovineHD1700003936	13909074	0.0513748	0.065915	0.0743952	0.00196464	0.0116977	0.000148384	0.0300927
FNC	45	17	BovineHD1700003938	13914287	0.0513748	0.065915	0.0743952	0.00467906	0.0116977	0.000277684	0.0429624
FNC	45	17	BTA-19263-no-rs	13919432	0.0513748	0.065915	0.0743952	0.00467906	0.0116977	0.000277684	0.0429624
FNC	45	17	ARS-BFGL-NGS-22174	13941499	0.0513748	0.065915	0.0743952	0.00196464	0.0116977	0.000148384	0.0300927
FNC	45	17	BovineHD4100012895	13956274	0.0500365	0.065915	0.0743952	0.00196464	0.0116977	0.00014479	0.0299712
FNC	45	17	BovineHD1700003958	13979597	0.0500365	0.0288479	0.0165808	0.00196464	0.0116977	2.78666e-05	0.00840368
FNC	45	17	BovineHD1700004001	14059499	0.0421021	0.0288479	0.0165808	0.00196464	0.0116977	2.33587e-05	0.0075034
FNC	45	17	BTB-01297598	14080531	0.0172879	0.0288479	0.0165808	0.00196464	0.0116977	9.32941e-06	0.00365415
FNC	45	17	BovineHD1700004008	14085050	0.0172879	0.0288479	0.0165808	0.00196464	0.0116977	9.32941e-06	0.00365415
FNC	45	17	BTB-01297542	14120288	0.0168845	0.0288479	0.0165808	0.00196464	0.00114367	1.01583e-06	0.000686091
FNC	45	17	BovineHD1700004026	14133474	0.0114367	0.0288479	0.0165808	0.00196464	0.00114367	6.47945e-07	0.000505215
FNC	45	17	Hapmap33086-BTA-19277	14141384	0.0108482	0.00270493	0.00202633	0.00196464	0.00114367	1.03521e-08	1.98313e-05
FNC	45	17	BovineHD1700004028	14145658	0.0108482	0.00270493	0.00202633	0.00196464	0.00114367	1.03521e-08	1.98313e-05
FNC	45	17	ARS-BFGL-NGS-93036	14167323	0.0106964	0.00270493	0.00202633	0.00196464	0.00114367	1.01596e-08	1.98313e-05
FNC	45	17	BovineHD1700004045	14191364	0.0108482	0.00567562	0.00202633	0.00196464	0.00114367	2.10316e-08	3.25873e-05
FNC	45	17	ARS-BFGL-NGS-105993	14253363	0.0106964	0.00567562	0.00202633	0.00196464	0.00114367	2.06485e-08	3.24711e-05
FNC	45	17	BovineHD1700004070	14293115	0.0106964	0.00567562	0.00202633	0.00196464	0.00114367	2.06485e-08	3.24711e-05
FNC	45	17	BovineHD1700004078	14322991	0.00987064	0.00567562	0.00202633	0.00196464	0.00114367	1.85917e-08	3.01363e-05
FNC	45	17	Hapmap39897-BTA-18318	14357124	0.00829513	0.00567562	0.00202633	0.00196464	0.00114367	1.48017e-08	2.47546e-05
FNC	45	17	BovineHD1700004090	14370783	0.00829513	0.00567562	0.00202633	0.00196464	0.00114367	1.48017e-08	2.47546e-05
FNC	45	17	BovineHD1700004092	14377487	0.00742196	0.00567562	0.00202633	0.00196464	0.00114367	1.27852e-08	2.20832e-05
FNC	45	17	BovineHD1700004108	14420848	0.00742196	0.00567562	0.00202633	0.00196464	0.0026385	3.27983e-08	4.48792e-05
FNC	45	17	BovineHD1700004116	14442954	0.00742196	0.00567562	0.00202633	0.00196464	0.0026385	3.27983e-08	4.48792e-05
FNC	45	17	BovineHD1700004119	14456834	0.00742196	0.00567562	0.00202633	0.00196464	0.0026385	3.27983e-08	4.48792e-05
FNC	45	17	ARS-BFGL-NGS-14479	14469659	0.00829513	0.00567562	0.00202633	0.00196464	0.0026385	3.78144e-08	5.05703e-05
FNC	45	17	BovineHD1700004139	14499430	0.00742196	0.00567562	0.00202633	0.00196464	0.0026385	3.27983e-08	4.48792e-05
FNC	45	17	BovineHD1700004157	14524468	0.00742196	0.00567562	0.00202633	0.00196464	0.0026385	3.27983e-08	4.48792e-05
FNC	45	17	BovineHD1700004163	14539948	0.00646337	0.0110475	0.00578951	0.00196464	0.0026385	1.3287e-07	0.000137249
FNC	45	17	ARS-BFGL-NGS-82854	14558961	0.00646337	0.0110475	0.00578951	0.00196464	0.0026385	1.3287e-07	0.000137249
FNC	45	17	BovineHD1700004170	14588351	0.00646337	0.000792498	0.00102503	0.00196464	0.0026385	2.0774e-09	4.86401e-06
FNC	45	17	BovineHD1700004182	14628179	0.00646337	0.000792498	0.00102503	0.00196464	0.0026385	2.0774e-09	4.86401e-06
FNC	45	17	ARS-USMARC-507	14644005	0.00646337	0.000792498	0.00102503	0.00196464	0.0026385	2.0774e-09	4.86401e-06
FNC	45	17	BTB-00674339	14681821	0.00610271	0.00977098	0.00578951	0.00196464	0.0026385	1.10871e-07	0.000124272
FNC	45	17	BovineHD1700004197	14684441	0.00646337	0.00977098	0.00578951	0.00196464	0.0026385	1.18979e-07	0.000130582
FNC	45	17	BovineHD1700004208	14713664	0.00646337	0.00977098	0.00578951	0.00467906	0.284578	3.10546e-05	0.00911414
FNC	45	17	ARS-BFGL-NGS-111363	14747338	0.00646337	0.0123952	0.0196226	0.0136955	0.284578	0.000191294	0.0348101
FNC	45	17	BovineHD1700004223	14762220	0.00646337	0.0123952	0.0196226	0.0136955	0.284578	0.000191294	0.0348101
FNC	45	17	BTA-42221-no-rs	14782322	0.00742196	0.0123952	0.0196226	0.0136955	0.284578	0.000215738	0.0373628
FNC	45	17	BTB-00674231	14814012	0.00829513	0.0123952	0.0196226	0.0136955	0.284578	0.000237503	0.0398468
FNC	45	17	BovineHD4100012901	14826235	0.00829513	0.0123952	0.0196226	0.0136955	0.284578	0.000237503	0.0398468
FNC	46	17	ARS-BFGL-NGS-87372	19823070	0.013724	0.0424675	0.03058	0.0136955	0.0278703	0.000150372	0.0300927
FNC	46	17	BovineHD1700005768	19837157	0.0102598	0.0424675	0.03058	0.042178	0.0278703	0.000267793	0.0422761
FNC	46	17	BovineHD1700005770	19846933	0.0101459	0.0424675	0.03058	0.042178	0.0278703	0.000265244	0.0420695
FNC	46	17	BovineHD1700005772	19852116	0.013724	0.0424675	0.03058	0.042178	0.0278703	0.00034298	0.0492331
FNC	46	17	ARS-BFGL-BAC-35343	19936263	0.0296451	0.0424675	0.03058	0.0136955	0.0278703	0.000296004	0.0450688
FNC	46	17	BovineHD1700005805	19959527	0.013724	0.0424675	0.03058	0.0136955	0.0278703	0.000150372	0.0300927
FNC	47	17	BovineHD1700016660	58710004	0.0459317	0.0101316	0.00736501	0.115657	0.0113987	0.0001766	0.0330496
FNC	47	17	ARS-BFGL-NGS-54784	58734028	0.069849	0.0101316	0.00736501	0.115657	0.0113987	0.000258907	0.0415205
FNC	48	17	BovineHD1700018671	64833128	0.0180898	0.0257823	0.0149531	0.115657	0.0204721	0.000342592	0.0492331
FNC	48	17	ARS-BFGL-BAC-36626	64843236	0.0180898	0.0257823	0.0149531	0.042178	0.0204721	0.000157589	0.0302991
FNC	49	20	BovineHD2000001756	5688671	0.623976	0.00190769	0.0032127	0.00467906	0.0830367	0.000327963	0.0477937
FNC	49	20	BovineHD2000001757	5689321	0.109782	0.00190769	0.0032127	0.00196464	0.0830367	1.55021e-05	0.00544444
FNC	49	20	BovineHD2000001758	5689843	0.0722407	0.00190769	0.0032127	0.00196464	0.0830367	9.73611e-06	0.00379932
FNC	49	20	BovineHD2000001759	5690659	0.0405028	0.00190769	0.0032127	0.00196464	0.0830367	5.15574e-06	0.00238254
FNC	49	20	BovineHD2000001765	5703626	0.0374657	0.00190769	0.0032127	0.00196464	0.726911	8.60292e-05	0.0201875
FNC	49	20	BovineHD2000001766	5704718	0.0374657	0.00190769	0.0032127	0.000180329	0.726911	1.26853e-05	0.00470616
FNC	49	20	BovineHD2000001779	5726492	0.0374657	0.00056946	0.0032127	0.000180329	0.726911	5.09154e-06	0.00237177
FNC	49	20	ARS-BFGL-NGS-28240	5730532	0.0374657	0.00056946	0.0032127	0.000180329	0.726911	5.09154e-06	0.00237177
FNC	49	20	BovineHD2000001782	5732256	0.0374657	0.00056946	0.0032127	0.000180329	0.726911	5.09154e-06	0.00237177
FNC	49	20	BovineHD2000001783	5735015	0.0374657	0.00056946	0.0032127	0.000180329	0.726911	5.09154e-06	0.00237177
FNC	49	20	BovineHD2000001784	5735851	0.0374657	0.000417604	0.000199311	0.000180329	0.726911	4.0914e-07	0.000347643
FNC	49	20	BovineHD2000001786	5742243	0.0374657	0.000213547	0.00102503	0.000180329	0.726911	9.28158e-07	0.000660761
FNC	49	20	BovineHD2000001787	5743237	0.0374657	0.000213547	0.00102503	0.000180329	0.726911	9.28158e-07	0.000660761
FNC	49	20	BovineHD2000001788	5744220	0.0374657	0.000213547	0.00102503	0.000180329	0.726911	9.28158e-07	0.000660761
FNC	49	20	BovineHD2000001790	5746363	0.0374657	0.000213547	0.00102503	0.000180329	0.726911	9.28158e-07	0.000660761
FNC	49	20	BovineHD2000001791	5747456	0.0374657	0.000792498	0.00102503	0.000180329	0.726911	2.6854e-06	0.00142793
FNC	49	20	BovineHD2000001792	5748515	0.0374657	0.000792498	0.00102503	0.000180329	0.726911	2.6854e-06	0.00142793
FNC	49	20	BovineHD2000001793	5749610	0.0374657	0.00498277	0.00578951	0.000180329	0.726911	3.87728e-05	0.0107788
FNC	49	20	BovineHD2000001794	5750445	0.0374657	0.00498277	0.00578951	0.000180329	0.726911	3.87728e-05	0.0107788
FNC	49	20	BovineHD2000001796	5751760	0.0374657	0.00498277	0.00578951	0.000180329	0.726911	3.87728e-05	0.0107788
FNC	49	20	BovineHD2000001797	5752697	0.0405028	0.00498277	0.00578951	0.000180329	0.726911	4.18835e-05	0.0115522
FNC	50	21	BovineHD2100000121	1042286	0.00867952	0.00660099	0.0120298	0.000839953	0.00129078	4.49984e-08	5.6442e-05
FNC	50	21	BovineHD2100000157	1313576	0.00867952	0.00660099	0.0120298	0.000839953	0.00129078	4.49984e-08	5.6442e-05
FNC	50	21	BovineHD2100000230	1837753	0.00867952	0.00660099	0.0120298	0.000839953	0.00492108	1.89676e-07	0.000180042
FNC	50	21	BovineHD2100000240	1900577	0.00867952	0.00498277	0.00578951	0.000839953	0.00492108	7.61733e-08	8.81953e-05
FNC	50	21	ARS-BFGL-NGS-53975	2151256	0.00867952	0.000792498	0.00102503	0.000839953	0.00764974	4.2222e-09	9.26783e-06
FNC	50	21	BovineHD2100000266	2163926	0.00867952	0.000792498	0.00102503	0.000839953	0.00764974	4.2222e-09	9.26783e-06
FNC	50	21	BovineHD2100000270	2181166	0.00867952	0.000792498	0.00102503	0.000839953	0.00764974	4.2222e-09	9.26783e-06
FNC	50	21	BovineHD2100000279	2236226	0.00867952	0.00235377	0.0149531	0.000839953	0.00764974	1.47597e-07	0.000143231
FNC	50	21	BovineHD2100000282	2252586	0.00867952	0.00235377	0.0149531	0.000839953	0.00764974	1.47597e-07	0.000143231
FNC	50	21	BovineHD2100000284	2264187	0.00867952	0.0215019	0.0149531	0.000839953	0.00764974	9.94834e-07	0.000680634
FNC	50	21	BovineHD2100000289	2304962	0.00920627	0.11625	0.0857939	0.000839953	0.00764974	1.75499e-05	0.00602309
FNC	50	21	Hapmap52072-rs29018920	2333804	0.0118353	0.0802559	0.0776079	0.000839953	0.00764974	1.54744e-05	0.00544444
FNC	51	22	ARS-BFGL-BAC-35737	38144146	0.0748508	0.00660099	0.0120298	0.0136955	0.0280127	0.000113065	0.0255092
FNC	51	22	BTA-54293-no-rs	38169842	0.0748508	0.00786804	0.0149531	0.0136955	0.0280127	0.000146463	0.0300927
FNC	52	24	BovineHD2400004926	18697662	0.0370766	0.0288479	0.03058	0.042178	0.000450822	2.50367e-05	0.00782765
FNC	52	24	Hapmap42090-BTA-118962	18713603	0.0271443	0.00394825	0.03058	0.042178	0.000450822	4.01218e-06	0.00195709
FNC	52	24	BovineHD2400004935	18755867	0.0271443	0.0288479	0.03058	0.042178	0.000450822	1.82361e-05	0.0062383
FNC	52	24	BTA-57542-no-rs	18784177	0.0271443	0.0288479	0.03058	0.0136955	0.000450822	6.86015e-06	0.00290281
FNC	52	24	BovineHD2400004958	18853004	0.0271443	0.0288479	0.03058	0.0136955	0.000450822	6.86015e-06	0.00290281
FNC	52	24	ARS-BFGL-NGS-23856	18893792	0.0218957	0.0377837	0.0675949	0.0136955	0.000450822	1.26176e-05	0.00469921
FNC	53	24	ARS-BFGL-NGS-45289	49813314	0.095133	0.065915	0.103547	0.0136955	0.000944354	0.000202365	0.0357146
FNC	53	24	ARS-BFGL-NGS-64682	49849382	0.112193	0.065915	0.103547	0.0136955	0.000944354	0.000237024	0.0398468
FNC	53	24	ARS-BFGL-NGS-24167	49979961	0.119852	0.0147016	0.0245532	0.0136955	0.000944354	3.27439e-05	0.00937488
FNC	53	24	BovineHD2400013942	50002185	0.112193	0.0147016	0.0245532	0.0136955	0.000944354	3.04684e-05	0.00896708
FNC	53	24	ARS-BFGL-NGS-13986	50027354	0.119852	0.00354014	0.00736501	0.0136955	0.000944354	4.58474e-06	0.00221586
FNC	53	24	BovineHD2400013960	50061151	0.112193	0.00354014	0.00736501	0.0136955	0.000944354	4.23537e-06	0.00205644
FNC	53	24	ARS-BFGL-NGS-808	50071713	0.095133	0.0257823	0.0245532	0.0136955	0.000944354	3.81728e-05	0.0107252
FNC	53	24	ARS-BFGL-NGS-94809	50099789	0.112193	0.0257823	0.0245532	0.0136955	0.000944354	4.54614e-05	0.0123451
FNC	54	24	BovineHD2400017252	59755577	0.0019504	0.0172309	0.03058	0.042178	0.150095	0.00013835	0.0290661
FNC	54	24	BovineHD2400017273	59823551	0.0019504	0.0172309	0.03058	0.042178	0.150095	0.00013835	0.0290661
FNC	54	24	BovineHD2400017279	59833303	0.0019504	0.0172309	0.03058	0.042178	0.150095	0.00013835	0.0290661
FNC	54	24	BovineHD2400017296	59875990	0.0019504	0.0172309	0.03058	0.042178	0.150095	0.00013835	0.0290661
FNC	54	24	ARS-BFGL-NGS-10638	59890947	0.00254359	0.0172309	0.03058	0.042178	0.150095	0.000174795	0.0327701
FNC	54	24	BovineHD2400017334	60006600	0.0134203	0.0172309	0.03058	0.042178	0.0256684	0.000177244	0.0331113
FNC	54	24	BovineHD2400017338	60020596	0.0152805	0.0172309	0.03058	0.042178	0.0256684	0.00019871	0.0354629
FNC	54	24	BovineHD2400017343	60035235	0.0152805	0.0172309	0.03058	0.042178	0.0256684	0.00019871	0.0354629
FNC	54	24	ARS-BFGL-NGS-116616	60058862	0.0152805	0.0172309	0.03058	0.042178	0.0256684	0.00019871	0.0354629
FNC	54	24	BovineHD2400017351	60067338	0.0243159	0.0172309	0.03058	0.042178	0.0256684	0.000297692	0.045105
FNC	54	24	BovineHD2400017359	60091082	0.0243159	0.0172309	0.03058	0.042178	0.0256684	0.000297692	0.045105
FNC	54	24	BovineHD2400017361	60098817	0.0256304	0.0172309	0.03058	0.042178	0.0256684	0.00031151	0.0462924
FNC	54	24	BovineHD2400017389	60190491	0.0575582	0.0123952	0.0149531	0.042178	0.0256684	0.000327896	0.0477937
FNC	55	24	BovineHD2400017406	60249445	0.0535008	0.00786804	0.0149531	0.042178	0.0256684	0.000231224	0.0389796
FNC	55	24	BovineHD2400017410	60265259	0.0575582	0.00786804	0.0149531	0.042178	0.0256684	0.000247028	0.0407315
FNC	55	24	BovineHD2400017418	60292937	0.0575582	0.00786804	0.0149531	0.042178	0.0256684	0.000247028	0.0407315
FNC	55	24	BovineHD2400017420	60298391	0.0807874	0.00786804	0.0149531	0.042178	0.0256684	0.000335795	0.0485989
FNC	56	24	BovineHD2400018119	62259248	0.043801	0.00660099	0.0120298	0.042178	0.0530879	0.000264307	0.0420663
FNC	56	24	BovineHD2400018122	62261855	0.0542648	0.00660099	0.0120298	0.042178	0.0530879	0.000319565	0.0470909
FNC	56	24	BovineHD2400018129	62275041	0.043801	0.00660099	0.0120298	0.042178	0.0530879	0.000264307	0.0420663
FNC	56	24	BovineHD2400018141	62288028	0.0392026	0.00660099	0.0120298	0.042178	0.0530879	0.000239513	0.0401201
FNC	56	24	BovineHD2400018143	62291619	0.0214781	0.00660099	0.0120298	0.042178	0.0530879	0.000139716	0.0292078
FNC	56	24	BovineHD2400018146	62302023	0.0214781	0.00660099	0.0120298	0.042178	0.0530879	0.000139716	0.0292078
FNC	56	24	BovineHD2400018153	62316572	0.0214781	0.00786804	0.0149531	0.042178	0.0530879	0.00018037	0.0333993
FNC	56	24	Hapmap24097-BTA-155074	62320145	0.0214781	0.00786804	0.0149531	0.042178	0.0530879	0.00018037	0.0333993
FNC	56	24	BovineHD2400018164	62343194	0.0214781	0.00786804	0.0149531	0.042178	0.0530879	0.00018037	0.0333993
FNC	56	24	BovineHD2400018165	62345771	0.0214781	0.00786804	0.0149531	0.042178	0.0530879	0.00018037	0.0333993
FNC	56	24	BovineHD2400018189	62454396	0.0214781	0.00786804	0.0149531	0.042178	0.00764974	3.72014e-05	0.0104802
FNC	56	24	BovineHD2400018199	62470059	0.0214781	0.00786804	0.0149531	0.042178	0.00764974	3.72014e-05	0.0104802
FNC	57	29	BovineHD2900011634	38475314	0.0613356	0.0288479	0.03058	0.042178	0.00362082	0.00021596	0.0373628
FNC	57	29	BovineHD2900011663	38567737	0.0500365	0.0288479	0.03058	0.042178	0.00362082	0.000179207	0.0333993
FNC	57	29	BovineHD2900011686	38624054	0.0613356	0.0288479	0.03058	0.042178	0.00362082	0.00021596	0.0373628
FNC	57	29	BovineHD2900011698	38665259	0.0615206	0.0288479	0.03058	0.042178	0.00362082	0.000216557	0.0374047
FNC	58	29	BovineHD2900012303	40621936	0.00770194	0.0377837	0.0675949	0.0136955	0.0382582	0.000182845	0.0335042
FNC	58	29	ARS-BFGL-NGS-58039	40623384	0.00770194	0.00912085	0.0675949	0.0136955	0.0382582	7.07519e-05	0.0170195
FNC	58	29	ARS-BFGL-NGS-12970	40646639	0.00770194	0.00912085	0.0675949	0.042178	0.0382582	0.000167897	0.0317594
FNC	58	29	BovineHD2900012319	40665850	0.00770194	0.00912085	0.0675949	0.042178	0.0382582	0.000167897	0.0317594
FNC	58	29	BovineHD2900012322	40671281	0.00702808	0.00912085	0.0675949	0.042178	0.0382582	0.000154856	0.0301588
FNC	58	29	ARS-BFGL-NGS-86495	40695267	0.00702808	0.0172309	0.03058	0.0136955	0.0382582	5.70495e-05	0.014519
FNC	58	29	BovineHD2900012331	40721394	0.00770194	0.0172309	0.03058	0.042178	0.0382582	0.000148502	0.0300927
FNC	58	29	ARS-BFGL-NGS-65155	40758893	0.014208	0.0172309	0.03058	0.042178	0.0382582	0.000253808	0.0411075
SMC	1	1	BovineHD0100000676	2250886	0.0897374	0.0230536	0.00992284	0.00155178	5.22004e-05	9.30282e-07	0.0014851
SMC	1	1	BovineHD0100000681	2262097	0.0660526	0.0230536	0.00992284	0.00155178	5.22004e-05	6.76668e-07	0.00116877
SMC	1	1	BovineHD0100000704	2300660	0.0540987	0.0230536	0.00992284	0.000237275	5.22004e-05	9.50139e-08	0.000357531
SMC	1	1	ARS-BFGL-NGS-115671	2313042	0.0540987	0.014768	0.00496854	0.000237275	5.22004e-05	3.58091e-08	0.00016404
SMC	1	1	BovineHD0100000714	2328001	0.0540987	0.014768	0.00496854	0.000237275	5.22004e-05	3.58091e-08	0.00016404
SMC	1	1	BovineHD0100000717	2336571	0.0540987	0.000417604	0.0013667	0.000237275	5.22004e-05	4.102e-10	1.08052e-05
SMC	1	1	BovineHD0100000721	2340614	0.0540987	0.000370149	0.000749789	0.000237275	5.22004e-05	2.015e-10	1.06166e-05
SMC	1	1	BovineHD0100000734	2357864	0.0540987	9.49091e-06	9.49099e-05	0.000237275	5.22004e-05	5e-13	4.92943e-08
SMC	1	1	BovineHD0100000740	2381466	0.0540987	0.000593187	0.000749789	0.000237275	5.22004e-05	3.206e-10	1.08052e-05
SMC	1	1	ARS-BFGL-NGS-71085	2393763	0.0540987	0.00111519	0.0013667	0.000237275	5.22004e-05	1.055e-09	2.22314e-05
SMC	1	1	BovineHD0100000780	2426750	0.0540987	0.00111519	0.0013667	0.000237275	0.0271585	7.29373e-07	0.00121981
SMC	1	1	ARS-BFGL-NGS-103391	2462297	0.0540987	0.00146636	0.00288526	0.000237275	0.0271585	1.59447e-06	0.00185078
SMC	1	1	BovineHD0100000805	2471818	0.0540987	0.00146636	0.00288526	0.000237275	0.0271585	1.59447e-06	0.00185078
SMC	1	1	BovineHD0100000807	2475470	0.0540987	0.00146636	0.00288526	0.000237275	0.0271585	1.59447e-06	0.00185078
SMC	1	1	BovineHD0100000813	2488038	0.0540987	0.00146636	0.00288526	0.000237275	0.0271585	1.59447e-06	0.00185078
SMC	1	1	BovineHD4100000023	2509966	0.0540987	0.00146636	0.00288526	0.000237275	0.0271585	1.59447e-06	0.00185078
SMC	1	1	ARS-BFGL-NGS-22858	2524748	0.173472	0.00146636	0.00288526	0.000740298	0.0271585	1.30546e-05	0.00929364
SMC	2	1	BovineHD0100033146	117403970	0.110451	0.050364	0.0331805	0.00781584	0.000963336	0.000176512	0.0452498
SMC	2	1	BovineHD0100033150	117433960	0.110451	0.018759	0.0123573	0.00781584	0.000963336	5.07194e-05	0.0229352
SMC	2	1	BovineHD0100033157	117474438	0.119178	0.0255877	0.0123573	0.00781584	0.000963336	6.62923e-05	0.0259654
SMC	3	1	BovineHD0100040281	140748917	0.106736	0.00829513	0.0110523	0.00781584	0.000607424	1.84705e-05	0.0120082
SMC	3	1	BovineHD0100040292	140794789	0.106736	0.02657	0.0307271	0.00781584	0.000607424	7.7997e-05	0.0286505
SMC	3	1	BovineHD0100040298	140816987	0.106736	0.02657	0.0307271	0.00781584	0.000607424	7.7997e-05	0.0286505
SMC	3	1	BovineHD0100040304	140848657	0.106736	0.02657	0.0307271	0.00781584	0.000607424	7.7997e-05	0.0286505
SMC	4	5	BovineHD0500001455	5435446	0.0382392	0.00362556	0.00177482	0.00781584	0.0873314	7.03855e-05	0.0269152
SMC	4	5	BTA-73200-no-rs	5477307	0.0382392	0.00362556	0.00177482	0.00781584	0.0873314	7.03855e-05	0.0269152
SMC	4	5	ARS-BFGL-NGS-3594	5500808	0.0337168	0.00362556	0.00177482	0.00781584	0.0873314	6.35866e-05	0.0252965
SMC	4	5	BovineHD0500001478	5514624	0.029033	0.00362556	0.00177482	0.00781584	0.0873314	5.63453e-05	0.023652
SMC	4	5	BTB-00215816	5550983	0.0224557	0.00362556	0.00177482	0.00781584	0.0873314	4.57469e-05	0.0213549
SMC	4	5	BovineHD0500035366	5557968	0.029033	0.00362556	0.00177482	0.00781584	0.0873314	5.63453e-05	0.023652
SMC	4	5	BovineHD0500001496	5586554	0.029033	0.00362556	0.00177482	0.00781584	0.0873314	5.63453e-05	0.023652
SMC	5	5	BovineHD0500002648	9305021	0.0163435	0.0849302	0.065094	0.0397246	0.000251511	0.000100934	0.0314633
SMC	5	5	BTB-00219600	9344250	0.00340727	0.0342056	0.0166425	0.0397246	0.000251511	5.70803e-06	0.00466209
SMC	5	5	BTB-00219662	9371522	0.00298492	0.00146636	0.00288526	0.0397246	0.000251511	1.11129e-07	0.000390292
SMC	5	5	Hapmap44617-BTA-74592	9416212	0.00298492	0.00879815	0.0166425	0.0397246	0.000251511	1.849e-06	0.00208035
SMC	5	5	BTA-74670-no-rs	9437669	0.00105825	0.00879815	0.0166425	0.0397246	0.000251511	6.92754e-07	0.00117726
SMC	5	5	BovineHD0500002680	9440094	0.00105825	0.0101364	0.019504	0.018759	0.000251511	4.3702e-07	0.000829329
SMC	5	5	Hapmap42658-BTA-74674	9472727	0.00105825	0.0101364	0.019504	0.018759	0.000251511	4.3702e-07	0.000829329
SMC	5	5	BTA-74684-no-rs	9501290	0.00105825	0.0101364	0.019504	0.018759	0.000251511	4.3702e-07	0.000829329
SMC	5	5	BovineHD0500002708	9524625	0.00105825	0.0101364	0.019504	0.018759	0.000251511	4.3702e-07	0.000829329
SMC	5	5	BovineHD0500002720	9568720	0.000792498	0.0101364	0.019504	0.0397246	0.000251511	6.64126e-07	0.00116623
SMC	6	5	BovineHD0500016510	58560301	0.00957642	0.0670349	0.146489	0.00781584	0.00264324	0.000173459	0.0446845
SMC	6	5	ARS-BFGL-NGS-56672	58583012	0.00957642	0.050364	0.0539089	0.018759	0.00264324	0.000137997	0.0391904
SMC	6	5	BovineHD0500016521	58614961	0.00957642	0.050364	0.0539089	0.018759	0.00264324	0.000137997	0.0391904
SMC	6	5	BovineHD0500016547	58751848	0.00747891	0.050364	0.0539089	0.018759	0.00264324	0.000114483	0.0343652
SMC	6	5	BovineHD0500016566	58826665	0.00957642	0.0410723	0.0331805	0.018759	0.00569934	0.000156326	0.0423517
SMC	6	5	BovineHD0500016580	58888621	0.00957642	0.0410723	0.0331805	0.018759	0.00569934	0.000156326	0.0423517
SMC	6	5	BovineHD0500016585	58932220	0.014004	0.0300343	0.019504	0.018759	0.00569934	0.000123409	0.0366272
SMC	6	5	BovineHD0500016591	58957044	0.014004	0.0300343	0.019504	0.018759	0.00569934	0.000123409	0.0366272
SMC	7	5	BovineHD0500021352	75141528	0.0065915	0.00302288	0.00639219	0.0789319	0.0436301	0.00011207	0.0338336
SMC	7	5	ARS-BFGL-NGS-21953	75164239	0.0065915	0.00275239	0.00355912	0.0397246	0.0436301	4.31286e-05	0.0210791
SMC	8	5	ARS-BFGL-NGS-11281	76200813	0.136485	0.001585	0.00355912	0.018759	0.0169984	9.86888e-05	0.0314633
SMC	8	5	BovineHD0500021756	76259981	0.136485	0.001585	0.00355912	0.018759	0.0169984	9.86888e-05	0.0314633
SMC	8	5	BovineHD0500021823	76463435	0.104149	0.02657	0.0140751	0.00155178	0.0169984	0.000174413	0.0448207
SMC	8	5	BovineHD0500021838	76496148	0.0210036	0.0388704	0.0242922	0.00155178	0.0169984	8.72384e-05	0.0297463
SMC	8	5	Hapmap24162-BTA-160429	76501658	0.0210036	0.0366685	0.0234475	0.00155178	0.0399618	0.000156426	0.0423517
SMC	8	5	BTB-01700719	76533399	0.0210036	0.0366685	0.0234475	0.00155178	0.0399618	0.000156426	0.0423517
SMC	8	5	BovineHD0500021843	76559524	0.0210036	0.0101364	0.00288526	0.00155178	0.0399618	1.76993e-05	0.0118027
SMC	8	5	BTB-01947877	76599679	0.0210036	0.0154846	0.00551902	0.00204531	0.0399618	4.45024e-05	0.0210791
SMC	8	5	BTB-01456615	76659850	0.0272487	0.0154846	0.00551902	0.00155178	0.0399618	4.48143e-05	0.0210791
SMC	8	5	BTB-01456593	76691828	0.0272487	0.0154846	0.00551902	0.00155178	0.0399618	4.48143e-05	0.0210791
SMC	8	5	BovineHD0500021854	76697723	0.0272487	0.0154846	0.00551902	0.00204531	0.0399618	5.49628e-05	0.023652
SMC	8	5	Hapmap38822-BTA-25276	76845196	0.129049	0.0154846	0.00551902	0.00318423	0.00172262	2.42804e-05	0.0141339
SMC	8	5	BTB-01445567	76919992	0.136485	0.0154846	0.00551902	0.00318423	0.00172262	2.56035e-05	0.0143491
SMC	8	5	BTB-01930671	76956329	0.136485	0.0154846	0.00551902	0.00318423	0.00172262	2.56035e-05	0.0143491
SMC	8	5	Hapmap57426-rs29015767	76991652	0.257529	0.0154846	0.00551902	0.00318423	0.00172262	4.8257e-05	0.0223002
SMC	8	5	BTB-01445778	77056825	0.465396	0.0243254	0.0110523	0.00318423	0.00172262	0.000197982	0.0497413
SMC	8	5	BTB-00231742	77095345	0.257529	0.0243254	0.0110523	0.00318423	0.00172262	9.9853e-05	0.0314633
SMC	9	5	BovineHD0500022932	81014318	0.0047455	0.0366685	0.0307271	0.0397246	0.00292797	8.58111e-05	0.0294503
SMC	9	5	BovineHD0500022937	81022387	0.00178905	0.0366685	0.0307271	0.018759	0.00292797	2.21861e-05	0.0135731
SMC	9	5	BovineHD0500022946	81037505	0.00178905	0.0472035	0.0363742	0.018759	0.00292797	2.96411e-05	0.0162658
SMC	9	5	Hapmap43345-BTA-74211	81048336	0.0047455	0.00447975	0.00551902	0.018759	0.00292797	3.46382e-06	0.00311927
SMC	9	5	BovineHD0500022953	81059363	0.0047455	0.00447975	0.00551902	0.018759	0.00292797	3.46382e-06	0.00311927
SMC	9	5	BTA-74203-no-rs	81073764	0.0122244	0.00447975	0.00551902	0.018759	0.00292797	8.05895e-06	0.00628968
SMC	9	5	BovineHD0500022957	81078855	0.0122244	0.00447975	0.00551902	0.018759	0.00292797	8.05895e-06	0.00628968
SMC	9	5	BovineHD0500022958	81079418	0.0122244	0.00467906	0.00639219	0.018759	0.00292797	9.21363e-06	0.00683639
SMC	9	5	BovineHD0500022961	81088132	0.0122244	0.00275239	0.00355912	0.018759	0.00292797	4.16108e-06	0.00362328
SMC	9	5	BovineHD0500022965	81098775	0.0122244	0.00275239	0.00355912	0.018759	0.00292797	4.16108e-06	0.00362328
SMC	9	5	BovineHD0500022969	81110576	0.0229113	0.0433928	0.0242922	0.018759	0.00292797	0.000158918	0.0424669
SMC	10	5	BovineHD0500024973	88034020	0.0646764	0.00604577	0.019504	0.00781584	0.0149104	0.000164987	0.0434584
SMC	10	5	BovineHD0500024983	88060379	0.033992	0.0051631	0.0110523	0.00781584	0.0149104	6.2981e-05	0.0252965
SMC	10	5	BovineHD0500024986	88073936	0.033992	0.00604577	0.019504	0.00781584	0.0149104	9.95237e-05	0.0314633
SMC	10	5	BovineHD0500024988	88082433	0.0281883	0.0051631	0.0110523	0.00781584	0.0149104	5.41265e-05	0.023652
SMC	10	5	BovineHD0500024992	88096105	0.0281883	0.00085419	0.00355912	0.00781584	0.0149104	7.56108e-06	0.00598985
SMC	10	5	BovineHD0500024998	88117873	0.0281883	0.00085419	0.00355912	0.00781584	0.0149104	7.56108e-06	0.00598985
SMC	10	5	BovineHD0500025006	88145171	0.0266982	0.0051631	0.0110523	0.00781584	0.0149104	5.17948e-05	0.0231237
SMC	11	6	BovineHD0600010675	38593556	0.0440952	0.000132874	9.49099e-05	0.389444	0.397692	0.000160677	0.0424669
SMC	11	6	BovineHD0600010676	38595246	0.0440952	0.000132874	9.49099e-05	0.389444	0.397692	0.000160677	0.0424669
SMC	11	6	BovineHD0600010677	38597772	0.0440952	0.000132874	9.49099e-05	0.389444	0.397692	0.000160677	0.0424669
SMC	11	6	MS-rs110839532	38599667	0.0440952	0.000132874	9.49099e-05	0.389444	0.397692	0.000160677	0.0424669
SMC	11	6	MS-rs43702361	38599672	0.0440952	0.000132874	9.49099e-05	0.389444	0.397692	0.000160677	0.0424669
SMC	11	6	MS-rs109241256	38599864	0.0440952	0.000132874	9.49099e-05	0.389444	0.397692	0.000160677	0.0424669
SMC	11	6	MS-rs41255599	38599993	0.0440952	0.000132874	9.49099e-05	0.389444	0.397692	0.000160677	0.0424669
SMC	12	6	ARS-BFGL-NGS-24864	104789108	0.0090117	0.00166092	0.00551902	0.0397246	0.0594279	6.81375e-05	0.0265893
SMC	12	6	BovineHD0600029304	104854503	0.0081148	0.00290425	0.00551902	0.0397246	0.0594279	8.89027e-05	0.030216
SMC	12	6	ARS-BFGL-NGS-114913	104857249	0.0081148	0.0032127	0.0110523	0.0397246	0.0594279	0.000144849	0.0399519
SMC	12	6	BovineHD0600029311	104876644	0.0081148	0.0032127	0.0110523	0.0397246	0.0594279	0.000144849	0.0399519
SMC	12	6	BovineHD4100005547	104889539	0.0081148	0.0032127	0.0110523	0.0397246	0.0594279	0.000144849	0.0399519
SMC	12	6	ARS-BFGL-NGS-30562	104896770	0.0081148	0.00302288	0.00992284	0.0397246	0.0594279	0.000130771	0.037543
SMC	12	6	ARS-BFGL-NGS-31881	104922823	0.0081148	0.00302288	0.00992284	0.0397246	0.0594279	0.000130771	0.037543
SMC	12	6	Hapmap53924-rs29022499	104939658	0.0081148	0.00302288	0.00992284	0.0397246	0.0594279	0.000130771	0.037543
SMC	12	6	BTA-103976-no-rs	104962001	0.00349269	0.00302288	0.00992284	0.0789319	0.0594279	0.000115231	0.0344913
SMC	12	6	BovineHD0600029363	104983183	0.0081148	0.0032127	0.0110523	0.0397246	0.0594279	0.000144849	0.0399519
SMC	13	6	BovineHD0600029535	105304220	0.0444985	0.00177007	0.00639219	0.0397246	0.0167089	0.000102163	0.0315662
SMC	13	6	BovineHD0600029543	105321514	0.0444985	0.00177007	0.00639219	0.0397246	0.0167089	0.000102163	0.0315662
SMC	13	6	BovineHD4100005554	105337608	0.0444985	0.00177007	0.00639219	0.0397246	0.0167089	0.000102163	0.0315662
SMC	13	6	ARS-BFGL-NGS-17588	105588440	0.0597933	0.00362556	0.0123573	0.018759	0.0167089	0.000173333	0.0446845
SMC	13	6	BovineHD0600029636	105591005	0.0597933	0.00362556	0.0123573	0.018759	0.0167089	0.000173333	0.0446845
SMC	14	7	BovineHD0700000132	699206	0.00155652	0.0800898	0.0603011	0.00318423	0.0880954	0.000199113	0.0497413
SMC	14	7	BovineHD0700000133	702369	0.00128603	0.0800898	0.0603011	0.00318423	0.0880954	0.000173151	0.0446845
SMC	14	7	BovineHD0700033469	707281	0.00128603	0.0800898	0.0603011	0.00318423	0.0880954	0.000173151	0.0446845
SMC	14	7	BovineHD0700000134	712064	0.00128603	0.0800898	0.0603011	0.00318423	0.0880954	0.000173151	0.0446845
SMC	14	7	BovineHD0700000135	713300	0.000996555	0.0800898	0.0603011	0.00318423	0.0880954	0.000143393	0.0399519
SMC	14	7	BovineHD0700000136	713992	0.000996555	0.0800898	0.0603011	0.00318423	0.0880954	0.000143393	0.0399519
SMC	14	7	BovineHD0700000137	715134	0.000996555	0.0800898	0.0603011	0.00318423	0.0880954	0.000143393	0.0399519
SMC	14	7	ARS-BFGL-NGS-111791	716475	0.000996555	0.02657	0.0140751	0.00318423	0.0880954	2.67968e-05	0.0149384
SMC	14	7	BovineHD0700000138	717903	0.00128603	0.0319752	0.0166425	0.00318423	0.0880954	4.16845e-05	0.0210791
SMC	14	7	BovineHD0700000139	719604	0.00128603	0.0319752	0.0166425	0.00781584	0.0880954	8.0658e-05	0.0292037
SMC	14	7	BovineHD0700000145	738176	0.00155652	0.0218673	0.00903543	0.00781584	0.0880954	4.95947e-05	0.0227028
SMC	14	7	BovineHD0700000146	738787	0.00155652	0.0218673	0.00903543	0.00318423	0.0880954	2.51639e-05	0.0143491
SMC	14	7	BovineHD0700000147	739374	0.00155652	0.0218673	0.00903543	0.00318423	0.0880954	2.51639e-05	0.0143491
SMC	14	7	BovineHD0700000149	742259	0.00155652	0.0319752	0.0166425	0.00781584	0.0880954	9.33825e-05	0.0307242
SMC	14	7	BovineHD4100005669	759575	0.00128603	0.0319752	0.0166425	0.00781584	0.0880954	8.0658e-05	0.0292037
SMC	14	7	BovineHD0700000151	761315	0.00128603	0.0218673	0.00903543	0.00781584	0.0880954	4.2604e-05	0.0210791
SMC	14	7	BovineHD0700000153	764226	0.000996555	0.0218673	0.00903543	0.00781584	0.0880954	3.47104e-05	0.0185642
SMC	14	7	BovineHD0700000154	769095	0.00128603	0.0319752	0.0166425	0.00781584	0.0880954	8.0658e-05	0.0292037
SMC	14	7	BovineHD0700000155	770685	0.00155652	0.0319752	0.0166425	0.00781584	0.0880954	9.33825e-05	0.0307242
SMC	14	7	BovineHD0700000158	778150	0.00155652	0.0319752	0.0166425	0.00781584	0.0880954	9.33825e-05	0.0307242
SMC	14	7	BovineHD0700000159	782122	0.00155652	0.0319752	0.0166425	0.00781584	0.0880954	9.33825e-05	0.0307242
SMC	15	7	ARS-BFGL-NGS-79649	8401856	0.0259009	0.000972827	0.000749789	0.248588	0.0115695	3.99443e-05	0.0206879
SMC	15	7	BovineHD0700002158	8408069	0.0259009	0.000972827	0.000749789	0.018759	0.0115695	4.19544e-06	0.00362328
SMC	15	7	BovineHD0700002159	8423285	0.0259009	0.000972827	0.000749789	0.018759	0.0115695	4.19544e-06	0.00362328
SMC	15	7	BovineHD0700002164	8437452	0.00440382	0.00211175	0.0013667	0.00781584	0.0115695	1.04387e-06	0.00159397
SMC	15	7	BovineHD0700002165	8443869	0.00944829	0.00685725	0.00496854	0.00781584	0.0115695	1.25609e-05	0.009003
SMC	15	7	BovineHD0700002166	8448990	0.0259009	0.00782058	0.00992284	0.00781584	0.0115695	5.04666e-05	0.0229192
SMC	15	7	BovineHD0700002169	8457405	0.00944829	0.00935812	0.0177719	0.00781584	0.0115695	3.66262e-05	0.019392
SMC	15	7	BovineHD0700002173	8464419	0.00944829	0.0108292	0.0307271	0.00781584	0.0115695	5.77122e-05	0.0241297
SMC	15	7	BovineHD0700002178	8484524	0.00944829	0.0208849	0.0539089	0.00781584	0.0115695	0.000125314	0.0368807
SMC	16	8	BovineHD0800004800	15325614	0.0130928	0.0154846	0.00903543	0.018759	0.0138948	9.33078e-05	0.0307242
SMC	16	8	BovineHD0800004808	15348151	0.0130928	0.0128793	0.00551902	0.018759	0.0138948	6.09185e-05	0.0250722
SMC	16	8	BTB-00095463	15366998	0.0130928	0.000911136	0.0123573	0.018759	0.0138948	1.83612e-05	0.0120082
SMC	16	8	BovineHD0800004823	15392949	0.0130928	0.000911136	0.0123573	0.00781584	0.0138948	9.10163e-06	0.00680118
SMC	16	8	ARS-BFGL-NGS-93716	15395242	0.0130928	0.000911136	0.0123573	0.00781584	0.0138948	9.10163e-06	0.00680118
SMC	16	8	BTB-00095635	15417359	0.0130928	0.00195515	0.0212266	0.00781584	0.0138948	2.22865e-05	0.0135731
SMC	16	8	BovineHD0800004839	15430262	0.0130928	0.00195515	0.0212266	0.00781584	0.0138948	2.22865e-05	0.0135731
SMC	16	8	ARS-BFGL-NGS-50811	15441189	0.0130928	0.00195515	0.0212266	0.018759	0.0138948	4.35945e-05	0.0210791
SMC	16	8	BovineHD0800004845	15448633	0.0238651	0.00195515	0.0212266	0.018759	0.0138948	7.05054e-05	0.0269152
SMC	16	8	BTB-01732416	15477532	0.0238651	0.00195515	0.0212266	0.018759	0.0138948	7.05054e-05	0.0269152
SMC	16	8	BovineHD0800004859	15492081	0.0238651	0.00195515	0.0212266	0.018759	0.0138948	7.05054e-05	0.0269152
SMC	16	8	BovineHD0800004866	15507304	0.0309217	0.00195515	0.0212266	0.018759	0.0138948	8.65755e-05	0.0296161
SMC	16	8	BTB-00095699	15534805	0.0352923	0.00195515	0.0212266	0.018759	0.0138948	9.61085e-05	0.0312593
SMC	17	8	BTB-02017947	55694695	0.160317	0.000484041	0.00639219	0.018759	0.00994182	5.23203e-05	0.023162
SMC	17	8	BovineHD0800016797	55710550	0.160317	0.000484041	0.00639219	0.018759	0.00994182	5.23203e-05	0.023162
SMC	17	8	ARS-BFGL-NGS-37680	55778679	0.0695073	0.000484041	0.00639219	0.018759	0.00994182	2.45686e-05	0.0142231
SMC	17	8	BovineHD0800016820	55811876	0.0695073	0.000446077	0.00177482	0.018759	0.000123383	1.76354e-07	0.000546501
SMC	17	8	Hapmap49049-BTA-119736	55892688	0.0695073	0.00166092	0.00551902	0.018759	0.000123383	1.22078e-06	0.00169242
SMC	17	8	BovineHD0800016880	55964590	0.0690897	0.00302288	0.00992284	0.018759	0.000123383	2.95268e-06	0.00282747
SMC	17	8	BovineHD0800016882	55966952	0.0690897	0.0388704	0.0307271	0.00781584	0.000123383	1.9821e-05	0.0123707
SMC	17	8	ARS-BFGL-NGS-16472	55996200	0.0690897	0.0166092	0.00992284	0.00781584	0.000123383	4.86362e-06	0.00406699
SMC	18	8	ARS-BFGL-NGS-7080	76231601	0.0112516	0.0540417	0.0307271	0.00155178	0.0100415	5.14243e-05	0.0231015
SMC	18	8	BovineHD0800022889	76276595	0.0112516	0.0800898	0.0499701	0.000740298	0.0100415	5.38162e-05	0.0236257
SMC	18	8	BovineHD0800022898	76329878	0.0112516	0.0800898	0.0499701	0.000237275	0.0100415	2.28661e-05	0.0137308
SMC	18	8	ARS-BFGL-NGS-79292	76353681	0.0221757	0.0800898	0.0499701	0.000237275	0.0100415	4.00556e-05	0.0206879
SMC	18	8	BovineHD0800022913	76392692	0.0112516	0.0800898	0.0499701	0.000237275	0.0100415	2.28661e-05	0.0137308
SMC	18	8	BTB-00359112	76403422	0.0112516	0.0712537	0.0424485	0.000237275	0.0100415	1.87386e-05	0.0120082
SMC	18	8	BovineHD0800022925	76429280	0.0112516	0.0712537	0.0424485	0.000237275	0.0100415	1.87386e-05	0.0120082
SMC	18	8	ARS-BFGL-NGS-118809	76454131	0.0024202	0.0712537	0.0424485	0.000237275	0.0100415	4.95418e-06	0.0041101
SMC	18	8	ARS-BFGL-NGS-90466	76473229	0.00184125	0.0800898	0.0499701	0.000237275	0.0100415	4.80702e-06	0.00405182
SMC	18	8	BovineHD0800022943	76490938	0.00165143	0.0800898	0.0499701	0.000237275	0.0100415	4.36206e-06	0.00370641
SMC	18	8	BTA-18236-no-rs	76507379	0.00165143	0.0388704	0.019504	0.000740298	0.00157076	5.86877e-07	0.00104804
SMC	18	8	BovineHD0800022951	76525740	0.00165143	0.0388704	0.019504	0.00155178	0.00157076	1.13695e-06	0.00166377
SMC	18	8	BovineHD0800022957	76542067	0.0014806	0.0388704	0.019504	0.000740298	0.00157076	5.27718e-07	0.000958646
SMC	18	8	BovineHD0800022961	76562256	0.0014806	0.0154846	0.00639219	0.000740298	0.00157076	9.8533e-08	0.000357987
SMC	18	8	BovineHD0800022964	76572035	0.0014806	0.014768	0.00551902	0.000740298	0.00157076	8.36401e-08	0.000326388
SMC	18	8	Hapmap43063-BTA-81810	76582220	0.0012101	0.014768	0.00551902	0.000740298	0.00157076	6.77593e-08	0.000274587
SMC	18	8	Hapmap51639-BTA-81812	76620508	0.0012101	0.00879815	0.00288526	0.00155178	0.00157076	5.17049e-08	0.00022246
SMC	18	8	BovineHD0800033299	76642284	0.00122908	0.0176153	0.0110523	0.000740298	0.00157076	1.43412e-07	0.000472193
SMC	18	8	BovineHD0800022977	76655461	0.00122908	0.0712537	0.0424485	0.000740298	0.00157076	1.3427e-06	0.00183727
SMC	18	8	BovineHD0800022978	76660448	0.0014806	0.0712537	0.0424485	0.000740298	0.00157076	1.5985e-06	0.00185078
SMC	18	8	BovineHD0800022979	76664809	0.0014806	0.0712537	0.0424485	0.000740298	0.00157076	1.5985e-06	0.00185078
SMC	18	8	ARS-BFGL-NGS-25137	76670107	0.00165143	0.0712537	0.0424485	0.000740298	0.00157076	1.76968e-06	0.0020267
SMC	18	8	BovineHD0800022989	76703658	0.00165143	0.0712537	0.0424485	0.00155178	0.00157076	3.33197e-06	0.00306914
SMC	18	8	BTB-00357421	76738695	0.00165143	0.0433928	0.0264277	0.00155178	0.00157076	1.57001e-06	0.00185078
SMC	18	8	Hapmap39073-BTA-81872	76771728	0.00165143	0.0433928	0.0264277	0.00155178	0.00157076	1.57001e-06	0.00185078
SMC	18	8	BovineHD0800023004	76786615	0.00304661	0.0433928	0.0264277	0.00155178	0.00157076	2.76469e-06	0.00267241
SMC	19	9	BovineHD0900000050	277878	0.00857986	0.0243254	0.0110523	0.000237275	0.00052675	1.57356e-07	0.000502403
SMC	19	9	BovineHD0900000088	412737	0.00857986	0.0243254	0.0110523	0.000237275	0.00121485	3.55485e-07	0.000829329
SMC	19	9	BovineHD0900000094	474414	0.00857986	0.0243254	0.0110523	0.000237275	0.00121485	3.55485e-07	0.000829329
SMC	19	9	BovineHD0900000097	492446	0.00857986	0.0255877	0.0123573	0.000237275	0.00121485	4.05293e-07	0.000829329
SMC	19	9	BovineHD0900000099	503462	0.00857986	0.0255877	0.0123573	0.000237275	0.00121485	4.05293e-07	0.000829329
SMC	19	9	BovineHD0900000104	520307	0.00857986	0.0255877	0.0123573	0.000237275	0.00121485	4.05293e-07	0.000829329
SMC	19	9	BovineHD0900000116	613847	0.00857986	0.0255877	0.0123573	0.000237275	0.00863681	2.493e-06	0.002478
SMC	19	9	BTB-00377605	640228	0.00857986	0.0255877	0.0123573	0.000237275	0.00863681	2.493e-06	0.002478
SMC	19	9	BovineHD0900000126	672786	0.00857986	0.0255877	0.0123573	0.000237275	0.00863681	2.493e-06	0.002478
SMC	19	9	Hapmap44660-BTA-85304	705560	0.00857986	0.0255877	0.0123573	0.000237275	0.00863681	2.493e-06	0.002478
SMC	19	9	BTB-00377669	728696	0.00857986	0.0255877	0.0123573	0.000237275	0.00863681	2.493e-06	0.002478
SMC	19	9	BovineHD0900000151	778544	0.00857986	0.0255877	0.0123573	0.000237275	0.00863681	2.493e-06	0.002478
SMC	19	9	BovineHD0900000155	785715	0.00857986	0.0255877	0.0123573	0.000237275	0.00863681	2.493e-06	0.002478
SMC	19	9	BovineHD0900000158	797089	0.00857986	0.0166092	0.00639219	0.000237275	0.00863681	1.08569e-06	0.00163052
SMC	19	9	BovineHD0900000179	837440	0.0132921	0.0108292	0.00355912	0.000740298	0.00863681	2.04835e-06	0.00220223
SMC	19	9	BovineHD0900000182	851267	0.0132921	0.0108292	0.00355912	0.000740298	0.00863681	2.04835e-06	0.00220223
SMC	19	9	BovineHD0900000186	885575	0.00857986	0.0101364	0.00288526	0.000740298	0.00863681	1.09876e-06	0.00163052
SMC	19	9	Hapmap38580-BTA-122605	918988	0.00711825	0.014768	0.00819073	0.000740298	0.00216869	7.62363e-07	0.00125506
SMC	19	9	BovineHD0900000194	930247	0.00590815	0.0166092	0.00992284	0.000740298	0.00216869	8.11415e-07	0.00131527
SMC	19	9	BovineHD0900000198	991530	0.00711825	0.0166092	0.00992284	0.00155178	0.00216869	1.85601e-06	0.00208035
SMC	19	9	BTA-03165-rs29010931	1004333	0.00590815	0.0218673	0.0177719	0.00155178	0.00216869	2.97877e-06	0.00282747
SMC	19	9	BovineHD0900000204	1020040	0.00711825	0.0628968	0.0459981	0.000740298	0.00216869	8.44163e-06	0.00649217
SMC	19	9	ARS-BFGL-NGS-38322	1036868	0.00857986	0.0628968	0.0459981	0.000740298	0.00216869	9.93106e-06	0.00731718
SMC	19	9	BTB-01126874	1064239	0.0135389	0.0583601	0.0424485	0.000740298	0.00216869	1.31544e-05	0.00930187
SMC	19	9	BovineHD0900000215	1075322	0.0170696	0.0583601	0.0424485	0.00155178	0.00216869	2.84268e-05	0.0156812
SMC	19	9	BovineHD0900000216	1081376	0.0135389	0.0583601	0.0424485	0.00155178	0.00216869	2.3439e-05	0.0137697
SMC	19	9	BTB-01126850	1088314	0.0170696	0.0628968	0.0459981	0.00155178	0.00216869	3.16507e-05	0.0171896
SMC	19	9	BovineHD0900000218	1099523	0.0268643	0.0712537	0.0539089	0.00155178	0.00216869	5.56333e-05	0.023652
SMC	19	9	ARS-BFGL-NGS-115573	1168279	0.0268643	0.0712537	0.0539089	0.00318423	0.00216869	9.36057e-05	0.0307242
SMC	20	9	BovineHD0900000719	3706545	0.00308932	0.001585	0.00355912	0.0397246	0.0428898	1.58282e-05	0.0107593
SMC	20	9	BovineHD0900000721	3727620	0.00496379	0.001585	0.00355912	0.0397246	0.0428898	2.35241e-05	0.0137697
SMC	20	9	BovineHD0900000725	3748240	0.00308932	0.001585	0.00355912	0.0397246	0.0428898	1.58282e-05	0.0107593
SMC	20	9	Hapmap33371-BTA-147485	3764510	0.00496379	0.001585	0.00355912	0.0397246	0.0428898	2.35241e-05	0.0137697
SMC	20	9	BovineHD0900000727	3772197	0.00496379	0.001585	0.00355912	0.0397246	0.0428898	2.35241e-05	0.0137697
SMC	20	9	BovineHD0900000728	3785045	0.00496379	0.00177007	0.00639219	0.0397246	0.0428898	3.72534e-05	0.0195278
SMC	20	9	BovineHD0900000733	3809365	0.00496379	0.00177007	0.00639219	0.0397246	0.0428898	3.72534e-05	0.0195278
SMC	20	9	BovineHD0900000739	3827612	0.00508243	0.00362556	0.0123573	0.0397246	0.0428898	9.10678e-05	0.0305576
SMC	20	9	BovineHD0900000751	3888610	0.00508243	0.00362556	0.0123573	0.0397246	0.0428898	9.10678e-05	0.0305576
SMC	21	9	BovineHD0900015099	54963215	0.0176865	0.0154846	0.00639219	0.018759	0.0141748	9.64224e-05	0.0312593
SMC	21	9	BovineHD4100007454	55014960	0.0176865	0.0154846	0.00639219	0.018759	0.0141748	9.64224e-05	0.0312593
SMC	22	10	BovineHD1000013875	46257336	0.0851248	0.00935812	0.00355912	0.00781584	0.0101933	7.11948e-05	0.0269828
SMC	22	10	BovineHD1000013882	46304777	0.0851248	0.00935812	0.00355912	0.00781584	0.0101933	7.11948e-05	0.0269828
SMC	22	10	BovineHD1000013889	46369161	0.0851248	0.00146636	0.00288526	0.00781584	0.0101933	1.86041e-05	0.0120082
SMC	22	10	BovineHD1000013891	46379914	0.0851248	0.00146636	0.00288526	0.00781584	0.0101933	1.86041e-05	0.0120082
SMC	22	10	BovineHD1000013897	46414265	0.0723499	0.0137145	0.0152283	0.00781584	0.0101933	0.000192108	0.0486561
SMC	23	10	Hapmap59551-rs29015976	54766746	0.0268643	0.0342056	0.0264277	0.00155178	0.00193616	1.89192e-05	0.0120082
SMC	23	10	BovineHD1000016254	54811327	0.0268643	0.0342056	0.0264277	0.00155178	0.00193616	1.89192e-05	0.0120082
SMC	23	10	BovineHD1000016256	54812601	0.0188206	0.00215446	0.00177482	0.00155178	0.00193616	2.26385e-07	0.000681496
SMC	23	10	ARS-USDA-AGIL-chr10-54826610-000188	54826610	0.0188206	0.00215446	0.00177482	0.00318423	0.00193616	4.40789e-07	0.000829329
SMC	23	10	Hapmap42649-BTA-71224	54829993	0.0188206	0.00195515	0.0009491	0.00318423	0.00193616	2.46926e-07	0.000722685
SMC	23	10	BTA-71218-no-rs	54928495	0.0188206	0.0137145	0.00746467	0.00318423	0.00684775	1.53505e-05	0.0106405
SMC	23	10	BovineHD1000016298	54994071	0.0188206	0.0137145	0.00746467	0.00318423	0.00684775	1.53505e-05	0.0106405
SMC	23	10	BTB-00428991	55020216	0.0188206	0.0670349	0.0585547	0.00318423	0.00684775	0.000167482	0.0438962
SMC	23	10	ARS-BFGL-NGS-15383	55145441	0.0188206	0.0670349	0.0585547	0.00318423	0.00684775	0.000167482	0.0438962
SMC	24	12	BovineHD1200024018	83197996	0.0113939	0.0218673	0.0110523	0.018759	0.00621186	6.42623e-05	0.0252965
SMC	24	12	BovineHD1200024020	83208396	0.0103167	0.0218673	0.0110523	0.018759	0.00621186	5.94117e-05	0.024548
SMC	24	12	ARS-BFGL-NGS-105587	83225374	0.0113939	0.00085419	0.00355912	0.018759	0.00621186	3.23487e-06	0.00301622
SMC	24	12	BovineHD1200024027	83245491	0.0113939	0.00085419	0.00355912	0.018759	0.00621186	3.23487e-06	0.00301622
SMC	24	12	BovineHD1200024040	83266140	0.0113939	0.000740298	0.00288526	0.00781584	0.00621186	1.15682e-06	0.00166965
SMC	24	12	ARS-BFGL-NGS-96876	83268834	0.0201352	0.000740298	0.00288526	0.00781584	0.00621186	1.98538e-06	0.00220193
SMC	24	12	BovineHD1200024064	83304399	0.0223703	0.000275239	0.0009491	0.00781584	0.00621186	4.3711e-07	0.000829329
SMC	24	12	BovineHD1200024066	83309527	0.0223703	0.000275239	0.0009491	0.00781584	0.00621186	4.3711e-07	0.000829329
SMC	24	12	BovineHD1200024068	83320202	0.0223703	0.000275239	0.0009491	0.018759	0.00621186	9.71074e-07	0.00150462
SMC	24	12	ARS-BFGL-NGS-9050	83340249	0.023438	0.000446077	0.00177482	0.018759	0.00621186	2.34374e-06	0.002478
SMC	24	12	BovineHD1200024075	83361684	0.0297211	0.0128793	0.00551902	0.018759	0.00621186	6.31737e-05	0.0252965
SMC	24	12	BovineHD1200024083	83370260	0.0695073	0.0128793	0.00551902	0.018759	0.00621186	0.000124949	0.0368763
SMC	24	12	BovineHD1200024085	83375704	0.0695073	0.0128793	0.00551902	0.018759	0.00621186	0.000124949	0.0368763
SMC	25	13	BovineHD1300013739	46898747	0.0278988	0.125006	0.169196	0.00155178	0.0024819	0.00020143	0.0498195
SMC	25	13	ARS-BFGL-NGS-17069	46914603	0.0278988	0.114974	0.165732	0.00155178	0.0024819	0.000187742	0.0476648
SMC	25	13	BovineHD1300013751	46921785	0.0278988	0.114974	0.165732	0.00155178	0.0024819	0.000187742	0.0476648
SMC	26	14	BovineHD1400006757	23283727	0.39624	0.000740298	0.00288526	0.00318423	0.0393687	8.54098e-05	0.0294083
SMC	26	14	BovineHD1400006760	23294853	0.39624	0.000740298	0.00288526	0.00318423	0.0393687	8.54098e-05	0.0294083
SMC	26	14	BovineHD1400006762	23299848	0.39624	0.000740298	0.00288526	0.00318423	0.0393687	8.54098e-05	0.0294083
SMC	26	14	BovineHD1400006763	23302176	0.39624	0.000740298	0.00288526	0.00318423	0.0393687	8.54098e-05	0.0294083
SMC	26	14	BovineHD1400006765	23313228	0.39624	0.000740298	0.00288526	0.00318423	0.0393687	8.54098e-05	0.0294083
SMC	26	14	UA-IFASA-6711	23347427	0.39624	0.000740298	0.00288526	0.00318423	0.0393687	8.54098e-05	0.0294083
SMC	26	14	BovineHD1400006771	23349752	0.39624	0.000740298	0.00288526	0.00318423	0.0393687	8.54098e-05	0.0294083
SMC	26	14	BovineHD1400006773	23364323	0.39624	0.000740298	0.00288526	0.00318423	0.0393687	8.54098e-05	0.0294083
SMC	26	14	BovineHD1400006774	23365764	0.39624	0.000740298	0.00288526	0.00318423	0.0393687	8.54098e-05	0.0294083
SMC	26	14	BovineHD1400006775	23367304	0.39624	0.000275239	0.0009491	0.00318423	0.0393687	2.20926e-05	0.0135731
SMC	26	14	BovineHD1400006776	23367982	0.39624	0.000740298	0.00288526	0.00318423	0.0393687	8.54098e-05	0.0294083
SMC	27	14	BovineHD1400006793	23396389	0.583492	0.000370149	0.000749789	0.018759	0.0393687	0.000153382	0.042085
SMC	27	14	BovineHD1400006794	23397561	0.583492	0.000327439	9.49099e-05	0.018759	0.0393687	3.91808e-05	0.0204365
SMC	28	15	ARS-BFGL-NGS-100143	53138487	0.00370149	0.00648235	0.0212266	0.00318423	0.0176533	1.03588e-05	0.00752705
SMC	28	15	BovineHD1500015363	53173363	0.00370149	0.0032127	0.0110523	0.00318423	0.0176533	3.93224e-06	0.00351109
SMC	28	15	BovineHD1500015365	53180389	0.00315576	0.00085419	0.00355912	0.00318423	0.0176533	5.26209e-07	0.000958646
SMC	28	15	BovineHD1500015369	53199652	0.00306559	0.00085419	0.00355912	0.00155178	0.0176533	2.63667e-07	0.000731066
SMC	28	15	BovineHD1500015377	53240382	0.00237275	0.00085419	0.00355912	0.00318423	0.0176533	3.97759e-07	0.000829329
SMC	28	15	ARS-BFGL-NGS-40602	53250782	0.00237275	0.00085419	0.00355912	0.00318423	0.0176533	3.97759e-07	0.000829329
SMC	28	15	BovineHD1500015386	53276601	0.00208327	0.000740298	0.00288526	0.00318423	0.0176533	2.63386e-07	0.000731066
SMC	28	15	BovineHD1500015398	53300202	0.00208327	0.0208849	0.00992284	0.00318423	0.0176533	8.36827e-06	0.00648307
SMC	28	15	BovineHD1500015406	53324627	0.00208327	0.0101364	0.00288526	0.00318423	0.0176533	2.00703e-06	0.00220223
SMC	28	15	BovineHD1500015407	53352768	0.00208327	0.014768	0.00551902	0.00318423	0.0176533	4.27899e-06	0.00366539
SMC	28	15	Hapmap32796-BTA-130010	53372343	0.00183176	0.0628968	0.0589011	0.00155178	0.0176533	3.20997e-05	0.017344
SMC	28	15	BovineHD1500015416	53399731	0.00208327	0.0628968	0.0589011	0.00155178	0.0176533	3.56247e-05	0.018957
SMC	28	15	BovineHD1500015418	53411913	0.00208327	0.0243254	0.0225316	0.00318423	0.0430227	3.44568e-05	0.0185226
SMC	28	15	BovineHD1500015422	53437517	0.00237275	0.0300343	0.0242922	0.00318423	0.0430227	4.62337e-05	0.0214594
SMC	28	15	Hapmap50948-BTA-37067	53459520	0.00282357	0.0300343	0.0242922	0.00318423	0.0430227	5.30772e-05	0.0233988
SMC	28	15	BovineHD1500015432	53481764	0.00282357	0.050364	0.0390744	0.00318423	0.0430227	0.000100873	0.0314633
SMC	28	15	ARS-BFGL-NGS-101040	53500910	0.00315576	0.050364	0.0390744	0.00318423	0.0430227	0.000109768	0.0333295
SMC	28	15	BovineHD1500015445	53524244	0.00315576	0.0628968	0.0459981	0.00318423	0.0430227	0.000140295	0.0395235
SMC	28	15	BovineHD1500015451	53544826	0.00315576	0.0628968	0.0459981	0.00318423	0.0430227	0.000140295	0.0395235
SMC	28	15	ARS-BFGL-NGS-61456	53554378	0.00282357	0.0628968	0.0459981	0.00318423	0.0430227	0.000129092	0.0373663
SMC	28	15	Hapmap35547-SCAFFOLD316738_25851	53622495	0.00282357	0.0628968	0.0459981	0.00318423	0.0430227	0.000129092	0.0373663
SMC	28	15	BovineHD1500015491	53670430	0.00366353	0.0628968	0.0459981	0.00318423	0.0430227	0.000156766	0.0423517
SMC	28	15	ARS-BFGL-NGS-37966	53671639	0.00454619	0.00550952	0.0123573	0.00318423	0.0430227	1.61291e-05	0.0108936
SMC	28	15	ARS-BFGL-NGS-78659	53733504	0.00655828	0.018759	0.0331805	0.00318423	0.0446979	9.54315e-05	0.0312263
SMC	28	15	BovineHD1500015515	53759322	0.00761178	0.018759	0.0331805	0.00781584	0.0446979	0.000199698	0.0497413
SMC	28	15	BovineHD1500015524	53790074	0.00761178	0.018759	0.0331805	0.00781584	0.0446979	0.000199698	0.0497413
SMC	28	15	Hapmap43128-BTA-105550	53801075	0.00761178	0.018759	0.0331805	0.00781584	0.0446979	0.000199698	0.0497413
SMC	29	15	BTA-37923-no-rs	85011763	0.00600306	0.0154846	0.019504	0.018759	0.019243	0.000105833	0.0325095
SMC	29	15	BovineHD1500024938	85037334	0.00600306	0.00829513	0.0110523	0.018759	0.019243	4.97746e-05	0.0227028
SMC	29	15	ARS-BFGL-NGS-24582	85049720	0.00600306	0.00829513	0.0110523	0.00781584	0.019243	2.55695e-05	0.0143491
SMC	29	15	BovineHD1500024947	85085535	0.00600306	0.00829513	0.0110523	0.00781584	0.019243	2.55695e-05	0.0143491
SMC	29	15	ARS-BFGL-NGS-113051	85088227	0.00600306	0.0154846	0.019504	0.00781584	0.019243	5.59231e-05	0.023652
SMC	29	15	ARS-BFGL-NGS-84184	85112130	0.00600306	0.0154846	0.019504	0.00781584	0.019243	5.59231e-05	0.023652
SMC	29	15	BovineHD1500024952	85122923	0.00600306	0.0154846	0.019504	0.00781584	0.019243	5.59231e-05	0.023652
SMC	29	15	BovineHD1500024954	85132419	0.00600306	0.0154846	0.019504	0.00781584	0.019243	5.59231e-05	0.023652
SMC	29	15	Hapmap35969-SCAFFOLD125600_2589	85149373	0.00600306	0.00177007	0.00639219	0.00781584	0.019243	6.0531e-06	0.00486845
SMC	29	15	BovineHD1500024963	85167701	0.00600306	0.0154846	0.019504	0.00781584	0.019243	5.59231e-05	0.023652
SMC	30	18	BovineHD1800010610	34951198	0.284554	0.0583601	0.0612122	0.00155178	0.000351167	0.000105823	0.0325095
SMC	30	18	ARS-BFGL-NGS-112943	34969223	0.284554	0.0540417	0.0370671	0.00155178	0.000351167	7.262e-05	0.0274243
SMC	30	18	ARS-BFGL-NGS-52708	34992628	0.284554	0.0032127	0.0013667	0.00155178	0.000351167	9.63134e-07	0.00150462
SMC	30	18	BovineHD1800010633	35056583	0.284554	0.0243254	0.0379213	0.00155178	0.000351167	4.36422e-05	0.0210791
SMC	30	18	BovineHD1800010637	35077138	0.204109	0.0243254	0.0379213	0.00155178	0.000351167	3.06571e-05	0.0167363
SMC	30	18	BTA-42999-no-rs	35085008	0.204109	0.0800898	0.110912	0.00155178	0.000351167	0.000138595	0.0392544
SMC	31	19	BovineHD1900014321	51217244	0.0527794	0.018759	0.0331805	0.00318423	0.000820971	2.29364e-05	0.0137308
SMC	31	19	BovineHD1900014337	51275620	0.0424865	0.0911563	0.124617	0.00155178	0.000820971	8.11196e-05	0.0292703
SMC	31	19	ARS-BFGL-NGS-109613	51299813	0.0353445	0.075686	0.0717994	0.00155178	0.000820971	4.17197e-05	0.0210791
SMC	32	20	BovineHD2000001498	4692965	0.152539	0.0154846	0.019504	0.000740298	0.0283449	0.000184853	0.0471586
SMC	32	20	BovineHD2000001506	4727619	0.122994	0.0154846	0.019504	0.000740298	0.0283449	0.000153859	0.0421061
SMC	32	20	BovineHD4100014472	4791040	0.0717804	0.00879815	0.0123573	0.000740298	0.0283449	5.15257e-05	0.0231015
SMC	32	20	BovineHD2000001524	4793312	0.0624935	0.00879815	0.0123573	0.000740298	0.0283449	4.58059e-05	0.0213549
SMC	32	20	BovineHD2000001525	4799214	0.0295787	0.00719418	0.00639219	0.000740298	0.0283449	1.35492e-05	0.0095171
SMC	32	20	BovineHD2000001529	4830857	0.0295787	0.00719418	0.00639219	0.00155178	0.114575	7.65554e-05	0.0285019
SMC	32	20	BovineHD2000001531	4836041	0.0295787	0.00719418	0.00639219	0.00155178	0.114575	7.65554e-05	0.0285019
SMC	32	20	BovineHD2000001532	4840120	0.0295787	0.00719418	0.00639219	0.000740298	0.114575	4.45385e-05	0.0210791
SMC	32	20	BovineHD2000001533	4844176	0.0295787	0.00719418	0.00639219	0.000740298	0.114575	4.45385e-05	0.0210791
SMC	32	20	ARS-BFGL-NGS-19610	4845639	0.0295787	0.00719418	0.00639219	0.000740298	0.114575	4.45385e-05	0.0210791
SMC	32	20	BovineHD2000001535	4847026	0.0295787	0.00719418	0.00639219	0.000740298	0.114575	4.45385e-05	0.0210791
SMC	32	20	BovineHD2000001536	4848923	0.0295787	0.00719418	0.00639219	0.000740298	0.114575	4.45385e-05	0.0210791
SMC	32	20	BovineHD2000001537	4850960	0.0295787	0.00719418	0.00639219	0.000740298	0.114575	4.45385e-05	0.0210791
SMC	32	20	BovineHD2000001538	4852302	0.00841377	0.00719418	0.00639219	0.00155178	0.114575	2.77207e-05	0.0153722
SMC	32	20	BovineHD2000001540	4857953	0.00841377	0.00719418	0.00639219	0.000740298	0.114575	1.5635e-05	0.0107593
SMC	32	20	BovineHD2000001545	4882371	0.0295787	0.00719418	0.00639219	0.00155178	0.114575	7.65554e-05	0.0285019
SMC	32	20	ARS-BFGL-NGS-109135	4886018	0.0295787	0.00719418	0.00639219	0.00318423	0.114575	0.000127575	0.0371313
SMC	32	20	BovineHD2000001547	4888964	0.0295787	0.00719418	0.00639219	0.00318423	0.114575	0.000127575	0.0371313
SMC	32	20	BovineHD2000001548	4895706	0.0295787	0.00719418	0.00639219	0.00318423	0.114575	0.000127575	0.0371313
SMC	33	20	BovineHD2000001595	5032870	0.00191244	0.00719418	0.00819073	0.0397246	0.114575	0.000111691	0.0338161
SMC	33	20	BovineHD2000001597	5036985	0.00135721	0.00719418	0.00819073	0.0789319	0.114575	0.000143598	0.0399519
SMC	33	20	BovineHD2000001598	5038359	0.000398622	0.00935812	0.0177719	0.0789319	0.114575	0.000108122	0.0329246
SMC	33	20	BovineHD2000001601	5052346	0.000398622	0.00935812	0.0177719	0.0789319	0.114575	0.000108122	0.0329246
SMC	33	20	BovineHD2000001602	5052882	0.000398622	0.00935812	0.0177719	0.0789319	0.114575	0.000108122	0.0329246
SMC	33	20	BovineHD2000001603	5055317	0.000398622	0.00935812	0.0177719	0.0397246	0.114575	6.41801e-05	0.0252965
SMC	33	20	BovineHD4100014474	5063292	0.000398622	0.00935812	0.0177719	0.0397246	0.114575	6.41801e-05	0.0252965
SMC	33	20	Hapmap43222-BTA-27738	5065516	0.000398622	0.00935812	0.0177719	0.0397246	0.114575	6.41801e-05	0.0252965
SMC	33	20	BovineHD2000001605	5067104	0.000398622	0.00935812	0.0177719	0.0397246	0.114575	6.41801e-05	0.0252965
SMC	33	20	BovineHD2000001607	5078618	0.000398622	0.00935812	0.0177719	0.0397246	0.114575	6.41801e-05	0.0252965
SMC	33	20	BovineHD2000001609	5091470	0.000398622	0.00879815	0.0166425	0.0397246	0.114575	5.91625e-05	0.0245413
SMC	33	20	ARS-BFGL-NGS-51630	5096097	0.000398622	0.00879815	0.0166425	0.0397246	0.114575	5.91625e-05	0.0245413
SMC	33	20	BovineHD2000001611	5099030	0.000398622	0.0101364	0.028677	0.0397246	0.114575	9.15983e-05	0.030638
SMC	33	20	BovineHD2000001612	5101664	0.00124332	0.0101364	0.028677	0.0397246	0.034011	8.30974e-05	0.0294083
SMC	33	20	BovineHD2000001613	5113492	0.00161347	0.011375	0.0331805	0.0397246	0.034011	0.000119354	0.0356242
SMC	33	20	BovineHD2000001614	5117593	0.00191244	0.011375	0.0331805	0.00781584	0.034011	4.10461e-05	0.0210791
SMC	33	20	BovineHD2000001618	5139513	0.00337405	0.011375	0.0331805	0.00781584	0.034011	6.43444e-05	0.0252965
SMC	33	20	BovineHD2000001620	5152869	0.00337405	0.011375	0.0331805	0.00781584	0.034011	6.43444e-05	0.0252965
SMC	33	20	BovineHD2000001621	5155021	0.00401469	0.0101364	0.019504	0.00781584	0.034011	4.84732e-05	0.0223023
SMC	33	20	BovineHD2000001623	5162658	0.00401469	0.00302288	0.00639219	0.00781584	0.034011	1.01622e-05	0.0074355
SMC	33	20	BovineHD2000001624	5163672	0.00401469	0.00302288	0.00639219	0.000740298	0.034011	1.40417e-06	0.00185078
SMC	33	20	BovineHD2000001625	5164540	0.00401469	0.00290425	0.00551902	0.000740298	0.034011	1.21751e-06	0.00169242
SMC	33	20	Hapmap42164-BTA-27725	5173580	0.00401469	0.00290425	0.00551902	0.00781584	0.034011	8.91632e-06	0.00675857
SMC	33	20	BovineHD2000001629	5174315	0.00401469	0.00290425	0.00551902	0.000740298	0.034011	1.21751e-06	0.00169242
SMC	33	20	BovineHD2000001630	5177522	0.00401469	0.00211175	0.0013667	0.000740298	0.034011	3.17722e-07	0.000829329
SMC	33	20	BovineHD2000001632	5178918	0.00401469	0.00211175	0.0013667	0.000740298	0.034011	3.17722e-07	0.000829329
SMC	33	20	BovineHD2000001634	5181430	0.00401469	5.69459e-05	0.00043184	0.000740298	0.034011	5.4061e-09	4.23514e-05
SMC	33	20	BovineHD2000001635	5182228	0.00401469	5.69459e-05	0.00043184	0.000740298	0.034011	5.4061e-09	4.23514e-05
SMC	33	20	BovineHD4100014475	5182761	0.00401469	5.69459e-05	0.00043184	0.000740298	0.034011	5.4061e-09	4.23514e-05
SMC	33	20	BovineHD2000001636	5188404	0.00401469	5.69459e-05	0.00043184	0.000740298	0.034011	5.4061e-09	4.23514e-05
SMC	33	20	BovineHD2000001637	5189875	0.00401469	5.69459e-05	0.00043184	0.000740298	0.034011	5.4061e-09	4.23514e-05
SMC	33	20	BovineHD2000001638	5190894	0.00401469	5.69459e-05	0.00043184	0.000740298	0.034011	5.4061e-09	4.23514e-05
SMC	33	20	BovineHD2000001640	5192472	0.00401469	5.69459e-05	0.00043184	0.000740298	0.034011	5.4061e-09	4.23514e-05
SMC	33	20	BovineHD2000001641	5193592	0.00481194	5.69459e-05	0.00043184	0.000740298	0.034011	6.6351e-09	4.23514e-05
SMC	33	20	BovineHD2000001642	5194140	0.00481194	5.69459e-05	0.00043184	0.000740298	0.034011	6.6351e-09	4.23514e-05
SMC	33	20	ARS-BFGL-BAC-32991	5194729	0.00481194	0.000275239	0.0009491	0.000740298	0.034011	5.27848e-08	0.00022246
SMC	33	20	BovineHD2000001647	5211562	0.00481194	0.00085419	0.00355912	0.000237275	0.034011	1.37351e-07	0.000466826
SMC	33	20	BovineHD2000001650	5215015	0.00481194	0.00177007	0.00639219	0.000237275	0.034011	3.98668e-07	0.000829329
SMC	33	20	ARS-BFGL-NGS-112219	5216847	0.00481194	0.00177007	0.00639219	0.000237275	0.034011	3.98668e-07	0.000829329
SMC	33	20	BovineHD2000001651	5217883	0.0174729	0.00177007	0.00639219	0.000237275	0.034011	1.3927e-06	0.00185078
SMC	33	20	BovineHD2000001652	5218845	0.0345805	0.00177007	0.00639219	0.000237275	0.034011	2.66144e-06	0.0026207
SMC	33	20	BovineHD2000001653	5220323	0.0345805	0.00177007	0.00639219	0.00155178	0.034011	1.24711e-05	0.00899984
SMC	33	20	BovineHD2000001656	5299005	0.0676518	0.00177007	0.00639219	0.00781584	0.034011	7.55195e-05	0.0284174
SMC	33	20	BovineHD2000001659	5310701	0.0773374	0.00177007	0.00639219	0.00781584	0.034011	8.4392e-05	0.0294083
SMC	33	20	BovineHD2000001663	5321440	0.0773374	0.00177007	0.00639219	0.00781584	0.034011	8.4392e-05	0.0294083
SMC	33	20	BovineHD2000001666	5332823	0.0773374	0.00177007	0.00639219	0.00781584	0.034011	8.4392e-05	0.0294083
SMC	33	20	BovineHD2000001671	5342088	0.134668	0.00066437	0.00177482	0.0789319	0.034011	0.000180636	0.0461946
SMC	33	20	BovineHD2000001672	5342942	0.134668	0.000398622	0.0009491	0.146494	0.034011	0.000147996	0.0407131
SMC	34	21	BovineHD4100014928	4038164	0.121067	0.00290425	0.00551902	0.00781584	0.0106109	6.29249e-05	0.0252965
SMC	34	21	ARS-BFGL-NGS-118735	4048483	0.121067	0.000446077	0.00177482	0.00781584	0.0106109	8.50721e-06	0.00649519
SMC	34	21	BovineHD2100000638	4058590	0.121067	0.000398622	0.0009491	0.00781584	0.0106109	5.03864e-06	0.00414751
SMC	34	21	BovineHD2100000645	4076136	0.121067	0.000446077	0.00177482	0.018759	0.0106109	1.72011e-05	0.0115436
SMC	34	21	BovineHD2100000648	4085294	0.121067	0.00697588	0.00551902	0.018759	0.0106109	0.000200222	0.0497542
SMC	35	23	BovineHD2300000037	301633	0.000166092	0.125006	0.135826	0.018759	0.0208754	0.000100697	0.0314633
SMC	35	23	BovineHD2300000038	320015	0.000166092	0.125006	0.135826	0.018759	0.0208754	0.000100697	0.0314633
SMC	35	23	BovineHD2300015442	337522	0.000166092	0.125006	0.135826	0.018759	0.0208754	0.000100697	0.0314633
SMC	35	23	BovineHD2300000044	382912	0.000166092	0.0451866	0.0363742	0.018759	0.0208754	1.98425e-05	0.0123707
SMC	35	23	BTA-55427-no-rs	402797	0.000166092	0.0451866	0.0363742	0.018759	0.0208754	1.98425e-05	0.0123707
SMC	35	23	ARS-BFGL-NGS-16498	423898	0.000166092	0.0230536	0.0131972	0.018759	0.0208754	5.99317e-06	0.00485732
SMC	35	23	BovineHD2300000056	444722	0.000166092	0.014768	0.00694266	0.018759	0.0208754	2.70017e-06	0.00263421
SMC	35	23	BovineHD4100015886	458916	0.000166092	0.000550478	0.00043184	0.018759	0.0208754	1.99868e-08	0.000100279
SMC	35	23	BovineHD2300000063	479600	0.000166092	0.000550478	0.00043184	0.00781584	0.0208754	8.0392e-09	4.23514e-05
SMC	35	23	BovineHD2300000065	497229	0.000166092	0.000550478	0.00043184	0.00781584	0.0208754	8.0392e-09	4.23514e-05
SMC	35	23	BovineHD2300000071	513643	0.000166092	0.000550478	0.00043184	0.00781584	0.0208754	8.0392e-09	4.23514e-05
SMC	35	23	BovineHD2300000074	527569	0.000166092	0.000550478	0.00043184	0.00781584	0.0208754	8.0392e-09	4.23514e-05
SMC	35	23	BovineHD2300000078	565974	0.000166092	0.000550478	0.00043184	0.00781584	0.0208754	8.0392e-09	4.23514e-05
SMC	35	23	ARS-BFGL-BAC-29485	582242	0.000166092	0.000550478	0.00043184	0.00781584	0.0208754	8.0392e-09	4.23514e-05
SMC	35	23	BovineHD2300015447	641591	0.000166092	0.00782058	0.00694266	0.00781584	0.044285	1.56818e-06	0.00185078
SMC	35	23	BovineHD2300000094	675187	0.000166092	0.00782058	0.00694266	0.00781584	0.044285	1.56818e-06	0.00185078
SMC	35	23	BovineHD2300000095	691534	0.000166092	0.00782058	0.00694266	0.00781584	0.044285	1.56818e-06	0.00185078
SMC	35	23	BovineHD2300000099	709587	0.000166092	0.00782058	0.00694266	0.018759	0.044285	3.34989e-06	0.00306914
SMC	35	23	BovineHD2300000103	736378	0.000166092	0.0451866	0.0459981	0.018759	0.044285	4.31045e-05	0.0210791
SMC	35	23	BovineHD2300000105	746028	0.000166092	0.0451866	0.0459981	0.018759	0.044285	4.31045e-05	0.0210791
SMC	35	23	BovineHD2300000111	776935	0.000166092	0.0451866	0.0459981	0.018759	0.044285	4.31045e-05	0.0210791
SMC	35	23	BovineHD2300000114	795274	0.000166092	0.0712537	0.0603011	0.018759	0.044285	7.02002e-05	0.0269152
SMC	35	23	BovineHD2300000117	813309	0.000166092	0.0800898	0.0628114	0.018759	0.044285	7.80423e-05	0.0286505
SMC	35	23	BovineHD2300000126	834123	0.00033693	0.0800898	0.0628114	0.018759	0.044285	0.000133497	0.0381178
SMC	35	23	BovineHD2300000141	868795	0.00033693	0.0800898	0.0628114	0.018759	0.044285	0.000133497	0.0381178
SMC	36	24	BovineHD2400016951	58848938	0.00133823	0.0124807	0.0969411	0.018759	0.0497186	0.000169988	0.0444423
SMC	36	24	BovineHD2400016958	58873989	0.00133823	0.0366685	0.0570931	0.00781584	0.0497186	0.000126099	0.0370086
SMC	37	29	BTB-00223561	19517480	0.130482	0.050364	0.0539089	0.00155178	0.00113892	0.000100779	0.0314633
SMC	37	29	BovineHD2900005650	19540614	0.128859	0.050364	0.0539089	0.00155178	0.00113892	9.96838e-05	0.0314633
SMC	37	29	BovineHD2900005654	19557376	0.128859	0.050364	0.0539089	0.00155178	0.00113892	9.96838e-05	0.0314633
SMC	37	29	Hapmap22933-BTA-140507	19618823	0.128859	0.050364	0.0539089	0.00155178	0.00113892	9.96838e-05	0.0314633
SMC	37	29	BovineHD2900005688	19716561	0.128859	0.0300343	0.0459981	0.00781584	0.00113892	0.00020129	0.0498195
SMC	37	29	BovineHD2900005703	19758698	0.0477729	0.0300343	0.0459981	0.00781584	0.00113892	8.98644e-05	0.0303471
SMC	37	29	BovineHD2900005704	19762624	0.0477729	0.0300343	0.0459981	0.00781584	0.00113892	8.98644e-05	0.0303471
SMC	37	29	BovineHD2900005711	19778769	0.0477729	0.0255877	0.028677	0.018759	0.00113892	0.00011264	0.0339086
SHF	1	2	BovineHD0200029246	101874238	0.0950713	0.00111519	0.00402418	0.0539468	0.164602	0.00023876	0.045822
SHF	1	2	BovineHD0200029250	101877793	0.0377979	0.00111519	0.00402418	0.0539468	0.164602	9.07537e-05	0.022879
SHF	1	2	BovineHD0200029256	101885305	0.011019	0.000707079	0.00171313	0.0539468	0.164602	9.58017e-06	0.00413683
SHF	1	2	BovineHD0200029269	101908634	0.0377979	0.000683352	0.000825717	0.0539468	0.164602	2.28725e-05	0.00825306
SHF	2	3	ARS-BFGL-NGS-119065	53730982	0.00578951	0.0429515	0.0433122	0.0255023	0.0809819	0.000173004	0.0362387
SHF	2	3	BovineHD0300016213	53758904	0.00578951	0.0429515	0.0433122	0.0255023	0.0809819	0.000173004	0.0362387
SHF	2	3	ARS-BFGL-NGS-98515	53772746	0.00578951	0.0192288	0.0166377	0.0255023	0.0809819	5.47582e-05	0.0162063
SHF	2	3	BovineHD0300016229	53799919	0.00648235	0.0044323	0.00402418	0.0255023	0.0809819	8.29964e-06	0.00372113
SHF	2	3	BovineHD0300016234	53811731	0.00648235	0.0044323	0.00402418	0.0255023	0.0809819	8.29964e-06	0.00372113
SHF	2	3	BovineHD0300016240	53836626	0.00578951	0.00573256	0.00836631	0.0255023	0.0809819	1.48442e-05	0.00581418
SHF	2	3	Hapmap57193-rs29021598	53844578	0.00449399	0.00573256	0.00836631	0.0255023	0.0809819	1.11437e-05	0.00455085
SHF	2	3	Hapmap48848-BTA-67904	53874498	0.00356862	0.00573256	0.00836631	0.0255023	0.0809819	8.5564e-06	0.00380388
SHF	2	3	BovineHD0300016255	53883979	0.00449399	0.00573256	0.00836631	0.0255023	0.0809819	1.11437e-05	0.00455085
SHF	2	3	ARS-BFGL-NGS-43853	53923380	0.00578951	0.00573256	0.00836631	0.0255023	0.0809819	1.48442e-05	0.00581418
SHF	2	3	ARS-BFGL-NGS-112952	53955669	0.00578951	0.00573256	0.00836631	0.0255023	0.0809819	1.48442e-05	0.00581418
SHF	2	3	BovineHD0300016287	53981116	0.00449399	0.00573256	0.00836631	0.012177	0.0809819	5.50576e-06	0.00277559
SHF	2	3	BovineHD0300016296	54004625	0.00449399	0.00573256	0.00836631	0.012177	0.00322694	1.90203e-07	0.000154155
SHF	2	3	BovineHD0300016304	54016896	0.00254359	0.00573256	0.00836631	0.012177	0.00322694	8.7606e-08	7.88918e-05
SHF	2	3	Hapmap39818-BTA-29723	54031042	0.00123858	0.00573256	0.00836631	0.0255023	0.00322694	7.53361e-08	6.96278e-05
SHF	2	3	ARS-BFGL-NGS-12447	54106267	0.00114367	0.00599357	0.00869375	0.0255023	0.00322694	7.25469e-08	6.87452e-05
SHF	2	3	BovineHD0300016333	54115955	0.00114367	0.00599357	0.00869375	0.0255023	0.00322694	7.25469e-08	6.87452e-05
SHF	2	3	BTA-92147-no-rs	54151601	0.00114367	0.00599357	0.00869375	0.0255023	0.00322694	7.25469e-08	6.87452e-05
SHF	2	3	BovineHD0300016377	54189032	0.00114367	0.00599357	0.00869375	0.0255023	0.00322694	7.25469e-08	6.87452e-05
SHF	2	3	ARS-BFGL-NGS-117514	54245577	0.00114367	0.00599357	0.00869375	0.0255023	0.00322694	7.25469e-08	6.87452e-05
SHF	2	3	BovineHD0300016439	54294729	0.00114367	0.00599357	0.00869375	0.0255023	0.00322694	7.25469e-08	6.87452e-05
SHF	2	3	BovineHD0300016446	54303809	0.00123858	0.00599357	0.00869375	0.0255023	0.018702	5.51498e-07	0.000365453
SHF	2	3	BovineHD0300016470	54346596	0.00114367	0.00599357	0.00869375	0.0255023	0.018702	4.9749e-07	0.000340367
SHF	2	3	BovineHD0300016478	54369910	0.00114367	0.00599357	0.00869375	0.0255023	0.018702	4.9749e-07	0.000340367
SHF	2	3	BovineHD0300016523	54577951	0.00114367	0.00599357	0.00869375	0.012177	0.018702	2.22912e-07	0.00017659
SHF	2	3	BovineHD0300036144	54624442	0.00103926	0.00599357	0.00869375	0.012177	0.0475119	5.46829e-07	0.000364652
SHF	2	3	BovineHD0300016559	54678581	0.00103926	0.00599357	0.00869375	0.012177	0.0475119	5.46829e-07	0.000364652
SHF	2	3	BovineHD0300016567	54705277	0.00103926	0.00599357	0.00869375	0.00625931	0.0475119	2.68199e-07	0.000208023
SHF	2	3	BovineHD0300016580	54739057	0.00103926	0.00375844	0.00597933	0.00625931	0.0475119	1.31439e-07	0.000111628
SHF	2	3	BovineHD0300016583	54760562	0.000688097	0.00333609	0.00402418	0.012177	0.0475119	1.01016e-07	8.86936e-05
SHF	2	3	BovineHD0300016589	54801510	0.000346421	0.00525327	0.00597933	0.0539468	0.0475119	4.35384e-07	0.000309952
SHF	2	3	BovineHD0300016607	54872418	0.000346421	0.00525327	0.00597933	0.114186	0.0475119	1.01624e-06	0.000645017
SHF	2	3	BovineHD0300016622	54956792	0.000346421	0.0044323	0.00402418	0.114186	0.0685108	9.62613e-07	0.000614684
SHF	2	3	BovineHD0300016628	54983387	0.000346421	0.00717045	0.00597933	0.114186	0.0685108	1.91951e-06	0.00114262
SHF	2	3	BovineHD0300016641	55053110	0.000346421	0.00817175	0.00869375	0.114186	0.0685108	2.83439e-06	0.00160557
SHF	2	3	ARS-BFGL-NGS-83033	55074485	0.000346421	0.00909712	0.011821	0.114186	0.0685108	3.88746e-06	0.00210046
SHF	2	3	BovineHD0300016678	55150424	0.000688097	0.00599357	0.00869375	0.114186	0.0685108	5.0844e-06	0.00265199
SHF	2	3	Hapmap51282-BTA-67903	55187147	0.00106299	0.00599357	0.00869375	0.114186	0.0685108	8.43427e-06	0.00376547
SHF	2	3	BovineHD0300016693	55204098	0.00114367	0.00375844	0.00597933	0.114186	0.120232	8.86719e-06	0.00388485
SHF	2	3	BovineHD0300016695	55222687	0.00114367	0.00375844	0.00597933	0.114186	0.120232	8.86719e-06	0.00388485
SHF	2	3	BovineHD0300016700	55240336	0.00114367	0.00375844	0.00597933	0.114186	0.120232	8.86719e-06	0.00388485
SHF	2	3	Hapmap60268-rs29018851	55248361	0.00120536	0.0224652	0.0176295	0.223081	0.120232	0.000131957	0.0300936
SHF	3	3	Hapmap59127-rs29023698	97032218	0.0134582	0.0864108	0.0799047	0.00625931	0.0233668	0.000107189	0.0257846
SHF	3	3	BTA-35586-no-rs	97069254	0.0134582	0.0864108	0.0799047	0.00625931	0.0233668	0.000107189	0.0257846
SHF	3	3	BovineHD0300027844	97096377	0.0134582	0.0579615	0.0486224	0.00625931	0.0233668	5.78066e-05	0.0168249
SHF	3	3	BovineHD0300027851	97130260	0.0134582	0.0302193	0.0233763	0.00625931	0.0233668	2.19708e-05	0.00800999
SHF	3	3	BTB-00033773	97132442	0.0134582	0.0302193	0.0233763	0.00625931	0.0233668	2.19708e-05	0.00800999
SHF	3	3	BTB-00147504	97194143	0.0134582	0.0302193	0.0233763	0.00625931	0.0233668	2.19708e-05	0.00800999
SHF	3	3	BovineHD0300027875	97196379	0.0197508	0.0302193	0.0233763	0.00625931	0.0233668	3.35353e-05	0.0112015
SHF	3	3	ARS-BFGL-NGS-113164	97221503	0.0202443	0.00573256	0.0102266	0.00625931	0.172945	4.12518e-05	0.0133324
SHF	3	3	BovineHD0300027886	97222465	0.0202443	0.00573256	0.0102266	0.0255023	0.172945	0.000134979	0.0305816
SHF	4	4	BovineHD0400021435	77431071	0.0107296	0.069365	0.0702524	0.0539468	0.00107248	3.09209e-05	0.0105433
SHF	4	4	BovineHD0400021439	77444054	0.013743	0.0579615	0.0665888	0.0539468	0.00107248	3.41994e-05	0.0113312
SHF	4	4	BovineHD0400021440	77455871	0.0217012	0.0112468	0.00804837	0.0539468	0.00107248	3.6959e-06	0.00202817
SHF	4	4	BovineHD4100003035	77473867	0.0287815	0.025265	0.0195704	0.0539468	0.00107248	1.79612e-05	0.00685663
SHF	4	4	BovineHD4100003036	77495451	0.0287815	0.0318043	0.0330856	0.0539468	0.00107248	3.06268e-05	0.010477
SHF	4	4	BovineHD0400021452	77524941	0.0287815	0.0484563	0.084598	0.0539468	0.00107248	7.88968e-05	0.0214799
SHF	4	4	ARS-BFGL-NGS-18303	77581137	0.0287815	0.0429515	0.0549956	0.0539468	0.00107248	5.37853e-05	0.0160992
SHF	4	4	ARS-BFGL-NGS-33546	77614815	0.0343906	0.0387945	0.0502975	0.0539468	0.00107248	5.71253e-05	0.0166727
SHF	4	4	ARS-BFGL-NGS-116590	77635835	0.0343906	0.0429515	0.0549956	0.0539468	0.00107248	6.51069e-05	0.01849
SHF	4	4	BovineHD0400021505	77666750	0.0896757	0.0429515	0.0549956	0.0539468	0.00107248	0.000180478	0.0372854
SHF	4	4	ARS-BFGL-NGS-105631	77697936	0.174568	0.0429515	0.0549956	0.012177	0.00107248	0.000112434	0.0267411
SHF	5	5	BTB-00226565	44009723	0.00529123	0.0318043	0.0270399	0.0539468	0.0580944	0.000135258	0.0305816
SHF	5	5	BovineHD0500012625	44082971	0.00499226	0.0192288	0.0176295	0.0539468	0.0580944	6.96002e-05	0.0195032
SHF	5	5	BovineHD0500012631	44095762	0.00499226	0.0192288	0.0176295	0.0539468	0.0580944	6.96002e-05	0.0195032
SHF	6	5	BovineHD0500013938	48280390	0.037385	0.0170174	0.0136196	0.00379165	0.163373	0.000120191	0.0281413
SHF	6	5	BovineHD0500013939	48281631	0.0299868	0.0170174	0.0136196	0.00456517	0.163373	0.000111324	0.0266376
SHF	6	5	BovineHD0500013941	48293714	0.00944354	0.0206904	0.0186356	0.012177	0.163373	0.000106169	0.0257846
SHF	6	5	BovineHD0500013946	48307828	0.00289475	0.0148154	0.0143029	0.012177	0.129832	1.59401e-05	0.00615196
SHF	6	5	BovineHD0500013947	48314411	0.00289475	0.0148154	0.0143029	0.012177	0.129832	1.59401e-05	0.00615196
SHF	6	5	ARS-BFGL-NGS-113888	48315330	0.00218293	0.0199453	0.0136196	0.00625931	0.129832	7.45516e-06	0.00347562
SHF	6	5	BovineHD0500013948	48316813	0.00218293	0.0371098	0.025806	0.012177	0.129832	3.38023e-05	0.0112349
SHF	6	5	BovineHD0500013949	48319773	0.00218293	0.0650798	0.05221	0.00625931	0.129832	4.58801e-05	0.0143128
SHF	6	5	BovineHD0500013950	48320651	0.00218293	0.0406689	0.0322646	0.00625931	0.129832	2.33801e-05	0.0082904
SHF	6	5	BovineHD0500013951	48323585	0.00218293	0.0406689	0.0322646	0.00625931	0.129832	2.33801e-05	0.0082904
SHF	6	5	BovineHD4100003661	48325295	0.00218293	0.0650798	0.0687006	0.00625931	0.129832	5.56414e-05	0.0163757
SHF	6	5	BovineHD0500013952	48329940	0.00218293	0.0799806	0.0758948	0.00625931	0.129832	6.8976e-05	0.0194317
SHF	6	5	BovineHD0500013953	48332258	0.00218293	0.0650798	0.0687006	0.00625931	0.129832	5.56414e-05	0.0163757
SHF	6	5	BovineHD0500013955	48336996	0.00218293	0.0429515	0.0462259	0.00625931	0.129832	3.13848e-05	0.0106327
SHF	6	5	BovineHD0500013956	48340689	0.00218293	0.0429515	0.0462259	0.00625931	0.129832	3.13848e-05	0.0106327
SHF	6	5	BovineHD0500013957	48343189	0.00218293	0.0429515	0.0462259	0.0255023	0.129832	0.000104581	0.0256254
SHF	6	5	BovineHD0500013958	48345020	0.00289475	0.0518493	0.0502975	0.0255023	0.129832	0.000165446	0.0350034
SHF	6	5	BovineHD4100003662	48350201	0.00433264	0.0518493	0.0502975	0.0255023	0.129832	0.000244403	0.0466499
SHF	6	5	Hapmap41074-BTA-73520	48351526	0.00433264	0.0518493	0.0502975	0.0255023	0.129832	0.000244403	0.0466499
SHF	6	5	BovineHD0500013961	48359365	0.00433264	0.0518493	0.0502975	0.0255023	0.129832	0.000244403	0.0466499
SHF	6	5	BovineHD0500013962	48360902	0.00433264	0.0302193	0.0322646	0.0255023	0.129832	0.000130612	0.0299557
SHF	6	5	BovineHD0500013963	48363696	0.00433264	0.0264182	0.0309786	0.0255023	0.129832	0.00011668	0.0275643
SHF	6	5	BovineHD0500013964	48367480	0.00433264	0.0264182	0.0309786	0.0255023	0.129832	0.00011668	0.0275643
SHF	6	5	BovineHD0500013965	48370397	0.00433264	0.0289523	0.0318281	0.0255023	0.129832	0.000125953	0.0291158
SHF	6	5	BovineHD0500013966	48372426	0.00599831	0.0336978	0.0340679	0.0255023	0.129832	0.000199498	0.0406566
SHF	6	5	BovineHD0500013968	48376160	0.00599831	0.0371098	0.0372379	0.0255023	0.129832	0.000224088	0.0443336
SHF	6	5	BovineHD0500013970	48379521	0.00599831	0.0387945	0.0392453	0.0255023	0.129832	0.000238078	0.0457745
SHF	6	5	BovineHD0500013972	48382027	0.00599831	0.0387945	0.0392453	0.0255023	0.129832	0.000238078	0.0457745
SHF	7	5	BovineHD0500023317	82548748	0.000939609	0.0199453	0.0284066	0.0255023	0.186826	2.66139e-05	0.00931593
SHF	7	5	BovineHD0500023318	82549399	0.000939609	0.0302193	0.041357	0.0255023	0.186826	4.60627e-05	0.0143128
SHF	7	5	BovineHD0500023321	82555684	0.000939609	0.0302193	0.041357	0.0255023	0.186826	4.60627e-05	0.0143128
SHF	7	5	BovineHD0500023326	82563090	0.000939609	0.0302193	0.041357	0.0255023	0.186826	4.60627e-05	0.0143128
SHF	7	5	BovineHD0500023327	82564967	0.000631151	0.0302193	0.041357	0.0255023	0.186826	3.01276e-05	0.0103398
SHF	7	5	BovineHD0500023334	82576932	0.000631151	0.00993233	0.0157978	0.0255023	0.186826	6.75568e-06	0.0032651
SHF	7	5	BovineHD0500023335	82577986	0.000631151	0.00993233	0.0157978	0.0255023	0.186826	6.75568e-06	0.0032651
SHF	7	5	BovineHD0500023343	82591933	0.000631151	0.00993233	0.0157978	0.0255023	0.186826	6.75568e-06	0.0032651
SHF	7	5	BovineHD0500023351	82607562	0.000631151	0.00993233	0.0157978	0.0255023	0.186826	6.75568e-06	0.0032651
SHF	7	5	BovineHD0500023366	82629613	0.000631151	0.0105635	0.0215208	0.0255023	0.186826	8.88602e-06	0.00388485
SHF	7	5	ARS-BFGL-NGS-117881	82631679	0.000631151	0.0518493	0.041357	0.0255023	0.186826	4.3937e-05	0.0139436
SHF	7	5	BovineHD0500023368	82637136	0.000631151	0.0548485	0.0433122	0.0539468	0.186826	9.07088e-05	0.022879
SHF	7	5	BovineHD0500023371	82640169	0.000631151	0.0548485	0.0433122	0.0539468	0.186826	9.07088e-05	0.022879
SHF	7	5	BovineHD0500023373	82643997	0.000631151	0.0548485	0.0433122	0.0255023	0.186826	4.71893e-05	0.0145805
SHF	8	5	BovineHD0500030451	106156021	0.240502	0.00123383	0.00198362	0.012177	0.031325	3.17205e-05	0.010712
SHF	8	5	ARS-BFGL-NGS-118977	106156728	0.182963	0.00123383	0.00198362	0.012177	0.031325	2.17722e-05	0.00800999
SHF	8	5	BovineHD0500030452	106159752	0.182963	0.00123383	0.00198362	0.012177	0.031325	2.17722e-05	0.00800999
SHF	8	5	BovineHD0500030453	106160737	0.182963	0.00123383	0.00198362	0.012177	0.031325	2.17722e-05	0.00800999
SHF	8	5	BovineHD0500030454	106162282	0.00484041	0.00123383	0.00198362	0.012177	0.031325	2.06834e-07	0.000165094
SHF	8	5	BovineHD0500030455	106164564	0.00458415	0.00123383	0.00198362	0.012177	0.031325	1.92257e-07	0.00015463
SHF	8	5	BovineHD0500030456	106165374	0.00271443	0.00123383	0.00198362	0.0165238	0.031325	1.32834e-07	0.000111628
SHF	8	5	BovineHD0500030458	106172145	0.00121959	0.00123383	0.00198362	0.0165238	0.031325	4.38974e-08	4.67184e-05
SHF	8	5	BovineHD0500030460	106173868	0.000806735	0.00123383	0.00198362	0.0539468	0.031325	9.80594e-08	8.68213e-05
SHF	8	5	BovineHD0500030461	106177715	0.000806735	0.00123383	0.00198362	0.0539468	0.031325	9.80594e-08	8.68213e-05
SHF	8	5	ARS-BFGL-NGS-54496	106178425	0.000427095	0.00123383	0.00198362	0.0539468	0.031325	4.04844e-08	4.35257e-05
SHF	8	5	BovineHD0500030462	106179432	0.000427095	0.00123383	0.00198362	0.0539468	0.031325	4.04844e-08	4.35257e-05
SHF	8	5	BovineHD0500030463	106180872	0.000427095	0.00123383	0.00198362	0.0539468	0.031325	4.04844e-08	4.35257e-05
SHF	8	5	BovineHD0500030464	106181759	0.000427095	0.00123383	0.00198362	0.0539468	0.031325	4.04844e-08	4.35257e-05
SHF	8	5	BovineHD0500030465	106182977	0.000427095	0.00123383	0.00198362	0.0539468	0.031325	4.04844e-08	4.35257e-05
SHF	8	5	BovineHD0500030466	106184215	0.000427095	0.00123383	0.00198362	0.0539468	0.031325	4.04844e-08	4.35257e-05
SHF	8	5	BovineHD0500030467	106184911	0.000427095	0.00123383	0.00198362	0.0539468	0.031325	4.04844e-08	4.35257e-05
SHF	8	5	BovineHD0500030468	106185520	0.000384385	0.00123383	0.00198362	0.0539468	0.031325	3.48806e-08	4.03856e-05
SHF	8	5	BovineHD0500030469	106186329	0.000261002	0.00123383	0.00198362	0.0539468	0.031325	2.00568e-08	2.48615e-05
SHF	8	5	BovineHD0500030470	106188964	0.000261002	0.00229682	0.00539089	0.0539468	0.031325	8.47989e-08	7.70223e-05
SHF	8	5	BovineHD0500030471	106190452	0.00018982	0.00385335	0.00804837	0.0539468	0.031325	1.21338e-07	0.000103938
SHF	8	5	BovineHD0500030472	106193082	0.00018982	0.00385335	0.00804837	0.0539468	0.031325	1.21338e-07	0.000103938
SHF	8	5	BovineHD0500030473	106196654	0.00018982	0.00385335	0.00804837	0.0539468	0.031325	1.21338e-07	0.000103938
SHF	8	5	BovineHD0500030474	106199422	0.000261002	0.00385335	0.00804837	0.0539468	0.031325	1.86551e-07	0.000152368
SHF	8	5	MS-rs109455683	106214730	0.000261002	0.00385335	0.00804837	0.0539468	0.281773	2.47573e-06	0.0014254
SHF	8	5	BovineHD0500030479	106221295	0.000261002	0.00627829	0.0110665	0.0539468	0.281773	4.56528e-06	0.00241712
SHF	8	5	MS-rs135992016	106223457	0.000261002	0.00627829	0.0110665	0.0539468	0.281773	4.56528e-06	0.00241712
SHF	8	5	BTA-74881-no-rs	106230591	0.000261002	0.00943405	0.0150527	0.0539468	0.281773	7.76017e-06	0.00358608
SHF	8	5	BovineHD4100004042	106233934	0.000261002	0.010274	0.0206524	0.0539468	0.281773	1.0417e-05	0.00435831
SHF	8	5	BovineHD0500030481	106240257	0.000384385	0.0206904	0.0392453	0.0539468	0.281773	4.11683e-05	0.0133324
SHF	8	5	BovineHD0500030484	106250561	0.000806735	0.0206904	0.0392453	0.0539468	0.281773	8.88806e-05	0.022879
SHF	8	5	BovineHD0500030486	106261873	0.000844699	0.0206904	0.0392453	0.0539468	0.281773	9.31238e-05	0.0231408
SHF	8	5	BovineHD0500030494	106294449	0.000968082	0.0206904	0.0392453	0.0539468	0.281773	0.000106852	0.0257846
SHF	8	5	ARS-BFGL-NGS-106674	106296860	0.00121959	0.0199453	0.0284066	0.0539468	0.281773	0.000106529	0.0257846
SHF	8	5	BovineHD0500030499	106322294	0.00255308	0.025265	0.0270399	0.0539468	0.281773	0.000246929	0.0470469
SHF	9	6	Hapmap26838-BTC-033907	37066212	0.0229682	0.0192288	0.0176295	0.00625931	0.157427	0.000134685	0.0305816
SHF	9	6	BovineHD0600010338	37075413	0.0229682	0.0033788	0.00506819	0.00625931	0.157427	1.84751e-05	0.00695204
SHF	9	6	BovineHD0600010339	37075974	0.0139613	0.0033788	0.00506819	0.00625931	0.157427	1.04611e-05	0.00435831
SHF	9	6	BovineHD0600010340	37078344	0.0139613	0.0033788	0.00506819	0.00625931	0.157427	1.04611e-05	0.00435831
SHF	9	6	BovineHD0600010341	37087266	0.0139613	0.00224937	0.00171313	0.00789176	0.157427	4.36802e-06	0.00233616
SHF	9	6	BovineHD0600010342	37092193	0.0139613	0.00224937	0.00171313	0.012177	0.157427	6.63102e-06	0.00326476
SHF	9	6	BovineHD0600010343	37097950	0.0139613	0.00224937	0.00171313	0.012177	0.157427	6.63102e-06	0.00326476
SHF	9	6	BovineHD0600010344	37106817	0.0107438	0.00224937	0.00171313	0.012177	0.157427	4.86154e-06	0.00255602
SHF	9	6	BovineHD0600010345	37112762	0.00348794	0.00224937	0.00171313	0.012177	0.157427	1.22976e-06	0.000766686
SHF	9	6	BovineHD0600010346	37113507	0.00348794	0.00224937	0.00171313	0.012177	0.157427	1.22976e-06	0.000766686
SHF	9	6	BovineHD0600010347	37114671	0.00346421	0.000650133	0.00171313	0.012177	0.157427	4.50746e-07	0.000314513
SHF	9	6	BovineHD0600010348	37116620	0.00346421	0.00101079	0.00378216	0.0165238	0.157427	1.6597e-06	0.00101081
SHF	9	6	BovineHD0600010349	37121316	0.00346421	0.00101079	0.00378216	0.0255023	0.157427	2.57751e-06	0.00147593
SHF	9	6	BovineHD0600010352	37139924	0.000830462	0.00101079	0.00378216	0.0255023	0.157427	4.27033e-07	0.000306075
SHF	9	6	BovineHD0600010353	37141253	0.000830462	0.00101079	0.00378216	0.0255023	0.157427	4.27033e-07	0.000306075
SHF	9	6	BovineHD0600010354	37148008	0.000170838	0.00101079	0.00378216	0.0255023	0.157427	5.04091e-08	5.25862e-05
SHF	9	6	BovineHD0600010356	37160958	8.54189e-05	0.00101079	0.00378216	0.0255023	0.157427	1.8808e-08	2.3591e-05
SHF	9	6	BovineHD0600010357	37166646	8.54189e-05	0.00101079	0.00378216	0.0255023	0.157427	1.8808e-08	2.3591e-05
SHF	9	6	BovineHD4100004469	37217090	8.54189e-05	0.00101079	0.00378216	0.0255023	0.380788	7.37287e-08	6.87452e-05
SHF	9	6	BTA-21842-no-rs	37218883	8.54189e-05	0.00101079	0.00378216	0.0255023	0.380788	7.37287e-08	6.87452e-05
SHF	9	6	BovineHD0600010365	37236550	8.54189e-05	0.00101079	0.00378216	0.0255023	0.380788	7.37287e-08	6.87452e-05
SHF	9	6	BovineHD0600010366	37237521	8.54189e-05	0.00101079	0.00378216	0.0255023	0.380788	7.37287e-08	6.87452e-05
SHF	9	6	BovineHD0600010367	37243437	8.54189e-05	0.000877917	0.00355438	0.0255023	0.380788	6.17394e-08	6.37744e-05
SHF	9	6	BovineHD0600010368	37245401	8.54189e-05	0.000778262	0.00138569	0.0255023	0.380788	2.39459e-08	2.86703e-05
SHF	9	6	BovineHD0600010370	37247612	8.54189e-05	0.000778262	0.00138569	0.0255023	0.380788	2.39459e-08	2.86703e-05
SHF	9	6	BovineHD0600010371	37248520	8.54189e-05	0.000740298	0.000227784	0.0255023	0.380788	4.2888e-09	5.71997e-06
SHF	9	6	BovineHD0600010372	37249989	8.54189e-05	0.000740298	0.000227784	0.0255023	0.380788	4.2888e-09	5.71997e-06
SHF	9	6	BovineHD0600010373	37251152	8.54189e-05	0.000740298	0.000227784	0.0255023	0.380788	4.2888e-09	5.71997e-06
SHF	9	6	ARS-BFGL-NGS-110738	37252345	8.54189e-05	0.000740298	0.000227784	0.0255023	0.380788	4.2888e-09	5.71997e-06
SHF	9	6	BovineHD0600010374	37254292	8.54189e-05	0.000740298	0.000227784	0.0255023	0.380788	4.2888e-09	5.71997e-06
SHF	9	6	BovineHD0600010375	37256423	8.54189e-05	0.0109906	0.00677657	0.0255023	0.380788	8.83565e-07	0.000567648
SHF	9	6	BovineHD0600010376	37259967	8.54189e-05	0.0154846	0.0127559	0.0255023	0.380788	1.91486e-06	0.00114262
SHF	9	6	BovineHD0600010377	37264763	8.54189e-05	0.0232719	0.0180376	0.0255023	0.380788	3.43695e-06	0.001916
SHF	9	6	BovineHD0600010378	37267261	0.000261002	0.0232719	0.0180376	0.0255023	0.380788	1.25885e-05	0.00500509
SHF	9	6	BovineHD0600010379	37268940	0.000261002	0.0799806	0.0702524	0.0255023	0.380788	7.86139e-05	0.0214799
SHF	9	6	BovineHD0600010381	37279162	0.000261002	0.0864108	0.0726916	0.0539468	0.380788	0.000159751	0.0341414
SHF	10	6	BovineHD0600010425	37646270	0.90331	0.000835208	0.00214971	0.00111519	0.0177529	7.10742e-05	0.0198634
SHF	10	6	BovineHD4100004515	37647510	0.90331	0.00219717	0.00472652	0.00111519	0.0177529	0.000213584	0.0427826
SHF	10	6	Hapmap33644-BTC-062485	37653391	0.90331	0.00177956	0.00138569	0.00111519	0.0177529	8.70906e-05	0.0225854
SHF	10	6	BovineHD4100004516	37665506	0.90331	0.00177956	0.00138569	0.00111519	0.0177529	8.70906e-05	0.0225854
SHF	10	6	BovineHD0600010427	37675569	0.90331	0.00177956	0.00138569	0.00111519	0.0177529	8.70906e-05	0.0225854
SHF	10	6	BovineHD0600010429	37681760	0.90331	0.00177956	0.00138569	0.00111519	0.0177529	8.70906e-05	0.0225854
SHF	10	6	BovineHD0600010430	37682742	0.90331	0.00177956	0.00138569	0.00111519	0.0177529	8.70906e-05	0.0225854
SHF	10	6	BovineHD4100004518	37699219	0.90331	0.00177956	0.00138569	0.00111519	0.0177529	8.70906e-05	0.0225854
SHF	10	6	Hapmap24039-BTC-031958	37704254	0.90331	0.00177956	0.00138569	0.00111519	0.0177529	8.70906e-05	0.0225854
SHF	10	6	BovineHD0600010434	37709538	0.90331	0.00177956	0.00138569	0.00111519	0.0177529	8.70906e-05	0.0225854
SHF	10	6	BovineHD4100004520	37712658	0.90331	0.00177956	0.00138569	0.00111519	0.0177529	8.70906e-05	0.0225854
SHF	10	6	BovineHD4100004521	37716666	0.90331	0.00177956	0.00138569	0.00111519	0.0177529	8.70906e-05	0.0225854
SHF	10	6	BovineHD4100004522	37719102	0.90331	0.00177956	0.00138569	0.00111519	0.0177529	8.70906e-05	0.0225854
SHF	10	6	BovineHD4100004524	37724778	0.90331	0.00177956	0.00138569	0.00111519	0.0177529	8.70906e-05	0.0225854
SHF	10	6	BovineHD0600010436	37726238	0.90331	0.00177956	0.00138569	0.00111519	0.0177529	8.70906e-05	0.0225854
SHF	11	6	BovineHD0600010739	38774879	0.90331	0.00052675	0.000825717	0.012177	0.0207236	0.000230268	0.0448456
SHF	11	6	MS-rs109570900	38777311	0.90331	0.00052675	0.000825717	0.012177	0.0207236	0.000230268	0.0448456
SHF	11	6	BovineHD0600010741	38779440	0.90331	0.00052675	0.000825717	0.012177	0.0207236	0.000230268	0.0448456
SHF	11	6	BovineHD0600010742	38781062	0.90331	0.00052675	0.000825717	0.012177	0.0207236	0.000230268	0.0448456
SHF	11	6	BovineHD0600010743	38783076	0.90331	0.00052675	0.000825717	0.012177	0.0207236	0.000230268	0.0448456
SHF	12	6	BovineHD0600021447	77415335	0.228311	0.0224652	0.0157978	0.00625931	0.0149578	0.000224691	0.0443336
SHF	12	6	BTA-114800-no-rs	77520815	0.128646	0.0289523	0.0206524	0.00625931	0.0149578	0.000158641	0.033986
SHF	12	6	BovineHD0600021505	77555799	0.122908	0.0289523	0.0206524	0.00625931	0.0149578	0.000150727	0.0328117
SHF	12	6	Hapmap60030-rs29013992	77585276	0.122908	0.0289523	0.0206524	0.00625931	0.0149578	0.000150727	0.0328117
SHF	12	6	ARS-BFGL-NGS-80068	77650126	0.122908	0.00375844	0.00597933	0.0539468	0.0149578	0.000111954	0.026687
SHF	12	6	BovineHD0600021570	77689343	0.0896757	0.00224937	0.00402418	0.0539468	0.0149578	4.3136e-05	0.0138143
SHF	12	6	BovineHD0600021579	77732802	0.0896757	0.00219717	0.00378216	0.0539468	0.0628731	0.000139946	0.0311075
SHF	12	6	BovineHD0600021581	77746512	0.0401754	0.00422824	0.00869375	0.0539468	0.0628731	0.000152048	0.0329631
SHF	12	6	BovineHD0600021587	77774857	0.0401754	0.00422824	0.00869375	0.0539468	0.0628731	0.000152048	0.0329631
SHF	13	7	BovineHD0700028466	97512610	0.0492251	0.0302193	0.025806	0.012177	0.0271727	0.000186001	0.0382763
SHF	13	7	Hapmap47490-BTA-108189	97529872	0.0293936	0.0302193	0.025806	0.012177	0.0271727	0.000109646	0.0263157
SHF	13	7	BovineHD0700028470	97533049	0.0492251	0.0206904	0.0186356	0.012177	0.0271727	0.000119052	0.0279366
SHF	13	7	BovineHD0700028479	97568610	0.0492251	0.0206904	0.0186356	0.012177	0.0271727	0.000119052	0.0279366
SHF	14	8	ARS-BFGL-NGS-75181	2357514	0.0318328	0.0302193	0.0215208	0.0255023	0.0264182	0.000189054	0.0388287
SHF	14	8	BovineHD0800000827	2389343	0.026328	0.0429515	0.0295265	0.012177	0.0264182	0.000131154	0.0299754
SHF	15	8	BovineHD0800015853	52849013	0.0769957	0.0044323	0.011821	0.0539468	0.0166709	0.000124667	0.0291158
SHF	15	8	BovineHD0800015859	52869025	0.0212551	0.00742671	0.0162249	0.0539468	0.0166709	5.42069e-05	0.0161794
SHF	15	8	BovineHD0800015862	52883784	0.0212551	0.00717045	0.0157978	0.0539468	0.0166709	5.20242e-05	0.0157965
SHF	15	8	BTB-00348080	52912873	0.0183081	0.00717045	0.0157978	0.0539468	0.0166709	4.43285e-05	0.0140256
SHF	15	8	ARS-BFGL-NGS-76537	52939275	0.0183081	0.0336978	0.0284066	0.0539468	0.0166709	0.00017735	0.0369288
SHF	16	8	BovineHD0800016393	54437937	0.0430607	0.0224652	0.0433122	0.00625931	0.00382013	2.00865e-05	0.00747829
SHF	16	8	ARS-BFGL-NGS-110568	54482615	0.0448545	0.0148154	0.0295265	0.00625931	0.00382013	1.18313e-05	0.00479452
SHF	16	8	ARS-BFGL-NGS-24437	54528592	0.0448545	0.0148154	0.0295265	0.00625931	0.00382013	1.18313e-05	0.00479452
SHF	16	8	BovineHD0800016433	54574751	0.0485939	0.0224652	0.0433122	0.00625931	0.00382013	2.30828e-05	0.0082904
SHF	16	8	BovineHD0800016445	54607363	0.0535387	0.0548485	0.0950001	0.00625931	0.0115458	0.000203719	0.0412773
SHF	17	8	BovineHD0800026173	88202901	0.00607898	0.220481	0.191528	0.0255023	0.00892628	0.000253763	0.048088
SHF	17	8	BTA-82131-no-rs	88329628	0.00676234	0.0799806	0.0620901	0.00379165	0.00892628	1.11142e-05	0.00455085
SHF	17	8	BovineHD0800026228	88373776	0.00791549	0.0864108	0.0650228	0.00379165	0.00892628	1.4609e-05	0.00578659
SHF	17	8	ARS-BFGL-NGS-34005	88410238	0.00791549	0.138564	0.099124	0.00379165	0.00892628	2.898e-05	0.00997839
SHF	17	8	BovineHD0800026244	88419753	0.0102076	0.0864108	0.0650228	0.00379165	0.00892628	1.94297e-05	0.0072594
SHF	17	8	BovineHD0800026258	88445649	0.01268	0.126667	0.0950001	0.00379165	0.00892628	4.35626e-05	0.0138666
SHF	17	8	Hapmap49329-BTA-82142	88464533	0.01268	0.126667	0.0950001	0.00379165	0.00892628	4.35626e-05	0.0138666
SHF	17	8	BovineHD0800026289	88523309	0.01268	0.138564	0.099124	0.00379165	0.00960014	5.12417e-05	0.0156038
SHF	17	8	BTB-00364735	88545459	0.0246481	0.138564	0.099124	0.00379165	0.00960014	0.000102672	0.0252162
SHF	17	8	BovineHD0800026302	88588914	0.0275144	0.0548485	0.0433122	0.00379165	0.00960014	3.31638e-05	0.0111281
SHF	17	8	BovineHD0800026321	88644589	0.0335317	0.0864108	0.0650228	0.00379165	0.00960014	7.52666e-05	0.0208143
SHF	17	8	ARS-BFGL-NGS-104416	88669234	0.0275144	0.0799806	0.0620901	0.00379165	0.00960014	5.58859e-05	0.0164018
SHF	18	11	BovineHD1100007666	25572111	0.163544	0.0144026	0.0284066	0.012177	0.00855139	0.000179231	0.0371735
SHF	18	11	BovineHD1100007676	25610048	0.163544	0.0144026	0.0284066	0.012177	0.00855139	0.000179231	0.0371735
SHF	18	11	BovineHD1100007693	25684367	0.0484373	0.0289523	0.0392453	0.012177	0.00855139	9.06464e-05	0.022879
SHF	18	11	Hapmap42357-BTA-89853	25736918	0.036322	0.0192288	0.0270399	0.012177	0.00855139	3.92298e-05	0.0128364
SHF	18	11	BovineHD1100007717	25762958	0.00659624	0.0289523	0.0392453	0.012177	0.00855139	1.01218e-05	0.00433519
SHF	18	11	BovineHD1100007728	25787483	0.00659624	0.0289523	0.0392453	0.012177	0.00855139	1.01218e-05	0.00433519
SHF	18	11	ARS-BFGL-NGS-5488	25837168	0.00659624	0.0289523	0.0392453	0.012177	0.0777597	7.48954e-05	0.0208143
SHF	19	14	BovineHD1400006793	23396389	0.90331	8.54189e-05	0.000227784	0.00111519	0.217994	3.6761e-05	0.0120661
SHF	19	14	BovineHD1400006794	23397561	0.90331	0.000185074	0.000825717	0.00111519	0.217994	0.000139381	0.0310475
SHF	20	14	BovineHD1400007087	24420840	0.0129742	0.00758331	0.00402418	0.000830462	0.146475	1.94491e-06	0.0011448
SHF	20	14	BTB-01532239	24437778	0.0108292	0.00758331	0.00402418	0.00075928	0.146475	1.41854e-06	0.000874033
SHF	20	14	BovineHD1400007098	24455791	0.00615966	0.00504921	0.0023158	0.00075928	0.146475	3.15562e-07	0.00023089
SHF	20	14	BovineHD1400007101	24466047	0.00551427	0.00504921	0.0023158	0.00075928	0.146475	2.72463e-07	0.000208023
SHF	20	14	BovineHD1400007102	24470245	0.00551427	0.00504921	0.0023158	0.00075928	0.146475	2.72463e-07	0.000208023
SHF	20	14	BovineHD1400007103	24471148	0.00551427	0.00504921	0.0023158	0.00075928	0.146475	2.72463e-07	0.000208023
SHF	20	14	BovineHD1400007104	24472819	0.00227309	0.00504921	0.0023158	0.00075928	0.146475	8.19696e-08	7.50998e-05
SHF	20	14	BovineHD1400007105	24473841	0.00202158	0.00504921	0.0023158	0.00075928	0.146475	6.96818e-08	6.87452e-05
SHF	20	14	BovineHD1400007107	24476256	0.00202158	0.000294221	0.0023158	0.00075928	0.146475	5.2773e-09	6.86456e-06
SHF	20	14	BovineHD1400007108	24478336	0.00202158	0.000294221	0.0023158	0.00075928	0.146475	5.2773e-09	6.86456e-06
SHF	20	14	BovineHD1400007110	24487011	0.00132874	0.000294221	0.0023158	0.00075928	0.146475	2.7954e-09	4.09071e-06
SHF	20	14	BovineHD1400007111	24491669	0.00126705	0.000294221	0.0023158	0.00075928	0.146475	2.5995e-09	3.85758e-06
SHF	20	14	BTB-01530788	24524205	0.00126705	0.000294221	0.0023158	0.00075928	0.146475	2.5995e-09	3.85758e-06
SHF	20	14	BovineHD1400007125	24532336	0.00126705	0.000294221	0.0023158	0.000351167	0.146475	9.855e-10	1.75983e-06
SHF	20	14	BovineHD1400007126	24536549	0.00126705	0.000294221	0.0023158	0.000351167	0.146475	9.855e-10	1.75983e-06
SHF	20	14	BovineHD1400007129	24545053	0.00132874	0.000294221	0.0023158	0.000351167	0.146475	1.0617e-09	1.83387e-06
SHF	20	14	BovineHD1400007132	24556301	0.00132874	0.000294221	0.0023158	0.000351167	0.146475	1.0617e-09	1.83387e-06
SHF	20	14	BTB-01530836	24573257	0.00202158	0.000294221	0.0023158	0.000351167	0.146475	2.038e-09	3.15779e-06
SHF	20	14	BovineHD1400007144	24590812	0.00202158	0.000294221	0.0023158	0.000351167	0.146475	2.038e-09	3.15779e-06
SHF	20	14	BovineHD1400007153	24621142	0.00227309	0.000294221	0.0023158	0.000351167	9.49099e-05	1e-13	4.847e-10
SHF	20	14	BovineHD1400007156	24633076	0.00228733	0.000294221	0.0023158	0.000351167	9.49099e-05	1e-13	4.847e-10
SHF	20	14	BTB-00557532	24643266	0.00256257	0.000294221	0.0023158	0.000351167	9.49099e-05	1e-13	5.149e-10
SHF	20	14	BovineHD1400007161	24656389	0.00281408	0.000294221	0.0023158	0.000351167	9.49099e-05	1e-13	5.149e-10
SHF	20	14	BovineHD1400007169	24699409	0.00281408	0.000294221	0.0023158	0.000351167	9.49099e-05	1e-13	5.149e-10
SHF	20	14	BovineHD1400007171	24706121	0.00281408	0.000294221	0.0023158	0.000351167	9.49099e-05	1e-13	5.149e-10
SHF	20	14	BovineHD1400007175	24716826	0.00493057	0.000294221	0.0023158	0.000351167	9.49099e-05	3e-13	1.1573e-09
SHF	20	14	BovineHD1400007176	24718647	0.00281408	0.000294221	0.0023158	0.000351167	9.49099e-05	1e-13	5.149e-10
SHF	20	14	BovineHD1400007177	24720352	0.00281408	0.000185074	0.000825717	0.000351167	9.49099e-05	0	2.201e-10
SHF	20	14	BovineHD1400007179	24724974	0.00281408	0.000185074	0.000825717	0.000351167	9.49099e-05	0	2.201e-10
SHF	20	14	BovineHD1400007181	24729765	0.00285679	0.000185074	0.000825717	0.000351167	9.49099e-05	0	2.201e-10
SHF	20	14	BovineHD1400007184	24736064	0.00285679	0.000128128	0.00171313	0.000351167	9.49099e-05	0	2.201e-10
SHF	20	14	BovineHD1400007185	24737917	0.00285679	0.000128128	0.00171313	0.000351167	9.49099e-05	0	2.201e-10
SHF	20	14	BovineHD1400007196	24772375	0.00493057	0.000128128	0.00171313	0.000351167	9.49099e-05	1e-13	5.077e-10
SHF	20	14	Hapmap40120-BTA-34288	24787245	0.00612169	0.000128128	0.00171313	0.000351167	9.49099e-05	1e-13	5.59e-10
SHF	20	14	BovineHD1400007202	24797724	0.00655828	0.000128128	0.00171313	0.000351167	9.49099e-05	1e-13	5.979e-10
SHF	20	14	BovineHD1400007204	24805520	0.00678132	0.000128128	0.00171313	0.000351167	9.49099e-05	1e-13	5.979e-10
SHF	20	14	BovineHD1400007205	24808828	0.00678132	0.000128128	0.00171313	0.000351167	9.49099e-05	1e-13	5.979e-10
SHF	20	14	BovineHD1400007226	24892678	0.00757382	0.000128128	0.00171313	0.000351167	9.49099e-05	2e-13	7.095e-10
SHF	20	14	BovineHD1400007232	24909247	0.00820971	0.00385335	0.00171313	0.000351167	0.987125	4.82633e-05	0.0148688
SHF	20	14	BovineHD1400007249	24973324	0.00829988	0.00385335	0.00171313	0.000351167	0.987125	4.88251e-05	0.014911
SHF	20	14	BovineHD1400007253	24998326	0.00829988	0.00385335	0.00171313	0.000351167	0.987125	4.88251e-05	0.014911
SHF	20	14	BovineHD1400007259	25015640	0.0124142	0.00385335	0.00171313	0.000351167	0.987125	7.4472e-05	0.020758
SHF	20	14	MS-rs136369910	25019900	0.0125281	0.00385335	0.00171313	0.000351167	0.987125	7.51814e-05	0.0208143
SHF	20	14	BovineHD1400007269	25058053	0.0236468	0.00385335	0.00171313	0.000351167	0.987125	0.000143982	0.0319373
SHF	20	14	BovineHD1400007271	25066322	0.0278608	0.00385335	0.00171313	0.000351167	0.987125	0.000169802	0.0357099
SHF	20	14	BovineHD1400007277	25098364	0.0278608	0.00273815	0.000825717	0.00075928	0.987125	0.000161854	0.0343687
SHF	20	14	BovineHD1400007280	25111082	0.0278608	0.00199311	0.000227784	0.000830462	0.987125	6.28986e-05	0.0179111
SHF	21	14	BovineHD1400007338	25354674	0.0370007	0.0123098	0.0102266	0.00162296	0.622719	0.000224693	0.0443336
SHF	21	14	BovineHD1400007347	25391747	0.0370007	0.0123098	0.0102266	0.00162296	0.622719	0.000224693	0.0443336
SHF	21	14	BovineHD1400007348	25393163	0.0252413	0.0123098	0.0102266	0.00162296	0.622719	0.000153289	0.0331639
SHF	21	14	BovineHD1400007349	25396031	0.0222754	0.0123098	0.0102266	0.00162296	0.622719	0.000135123	0.0305816
SHF	21	14	Hapmap46735-BTA-86653	25401722	0.0166709	0.0123098	0.0102266	0.000351167	0.622719	2.73901e-05	0.00951318
SHF	21	14	BovineHD1400007352	25412013	0.0166709	0.00627829	0.00506819	0.000351167	0.622719	1.0391e-05	0.00435831
SHF	21	14	ARS-BFGL-NGS-44032	25425357	0.0166709	0.00627829	0.00506819	0.000351167	0.622719	1.0391e-05	0.00435831
SHF	21	14	BovineHD1400007357	25446793	0.0117736	0.00627829	0.00506819	0.000351167	0.622719	6.92855e-06	0.00333336
SHF	21	14	BovineHD1400007360	25457504	0.0166709	0.00405266	0.00318423	0.000351167	0.622719	5.37446e-06	0.00272268
SHF	21	14	Hapmap50664-BTA-34279	25459674	0.0166709	0.00405266	0.00318423	0.000351167	0.622719	5.37446e-06	0.00272268
SHF	21	14	BovineHD1400007361	25460952	0.0166709	0.00405266	0.00318423	0.000351167	0.622719	5.37446e-06	0.00272268
SHF	21	14	BovineHD1400007362	25466175	0.0166709	0.00405266	0.00318423	0.000351167	0.622719	5.37446e-06	0.00272268
SHF	21	14	BovineHD1400024438	25471170	0.0166709	0.00405266	0.00318423	0.000351167	0.622719	5.37446e-06	0.00272268
SHF	21	14	BovineHD1400007366	25480962	0.0117736	0.00405266	0.00318423	0.000351167	0.622719	3.53906e-06	0.00196254
SHF	21	14	BovineHD1400007367	25488048	0.00811955	0.00405266	0.00318423	0.000351167	0.622719	2.24997e-06	0.00130253
SHF	21	14	BovineHD1400007368	25490226	0.00811955	0.00405266	0.00318423	0.000351167	0.622719	2.24997e-06	0.00130253
SHF	21	14	BovineHD1400007369	25492467	0.00717519	0.00405266	0.00318423	0.000351167	0.622719	1.93207e-06	0.00114363
SHF	21	14	BovineHD1400007370	25497146	0.00467906	0.00405266	0.00318423	0.000351167	0.622719	1.1336e-06	0.000715199
SHF	21	14	BovineHD1400007371	25498881	0.0025863	0.00405266	0.00318423	0.000351167	0.622719	5.31883e-07	0.000359233
SHF	21	14	BovineHD1400007375	25505663	0.0025863	0.00405266	0.00318423	0.000351167	0.000673861	4.27e-11	9.78678e-08
SHF	21	14	BovineHD1400007376	25506575	0.0025863	0.00052675	0.000825717	0.000351167	0.000673861	1e-12	2.5094e-09
SHF	21	14	BovineHD1400007377	25507730	0.0025863	0.00052675	0.000825717	0.000351167	0.000673861	1e-12	2.5094e-09
SHF	21	14	BovineHD1400007379	25510859	0.00185549	4.27094e-05	0.000825717	0.000351167	0.000673861	0	2.201e-10
SHF	21	14	BovineHD1400007380	25512590	0.00185549	4.27094e-05	0.000825717	0.000351167	0.000673861	0	2.201e-10
SHF	21	14	BovineHD1400007381	25513599	0.00185549	4.27094e-05	0.000825717	0.000351167	0.000673861	0	2.201e-10
SHF	21	14	BovineHD1400007382	25517111	0.00160872	4.27094e-05	0.000825717	0.000351167	0.000673861	0	2.201e-10
SHF	21	14	BovineHD1400007383	25518123	0.00160872	4.27094e-05	0.000825717	0.000351167	0.000673861	0	2.201e-10
SHF	21	14	BovineHD1400007384	25520749	0.00160872	4.27094e-05	0.000825717	0.000351167	0.000673861	0	2.201e-10
SHF	21	14	BovineHD1400007385	25521888	0.00160872	4.27094e-05	0.000825717	0.000351167	0.000673861	0	2.201e-10
SHF	21	14	BovineHD1400007387	25525225	0.00160872	4.27094e-05	0.000825717	0.000351167	0.000673861	0	2.201e-10
SHF	21	14	BovineHD1400007388	25526683	0.00160872	0.00052675	0.000825717	0.000351167	0.000673861	4e-13	1.2914e-09
SHF	21	14	BovineHD1400007389	25528516	0.00160872	0.00052675	0.000825717	0.000351167	0.000673861	4e-13	1.2914e-09
SHF	21	14	BovineHD1400007390	25529645	0.00160872	0.00052675	0.000825717	0.000351167	0.000673861	4e-13	1.2914e-09
SHF	21	14	BovineHD1400007391	25530203	0.00160872	0.00052675	0.000825717	0.000351167	0.000673861	4e-13	1.2914e-09
SHF	21	14	BovineHD1400007393	25536019	0.00160872	0.00052675	0.000825717	0.000351167	0.000673861	4e-13	1.2914e-09
SHF	21	14	BovineHD1400007394	25537252	0.00160872	0.00052675	0.000825717	0.000351167	0.000673861	4e-13	1.2914e-09
SHF	21	14	BovineHD1400007395	25541189	0.00160872	0.00052675	0.000825717	0.000351167	0.000673861	4e-13	1.2914e-09
SHF	21	14	BovineHD1400024439	25544079	0.00185549	0.00052675	0.000825717	0.000351167	0.000673861	5e-13	1.6345e-09
SHF	21	14	BovineHD1400007396	25546328	0.00233479	0.00052675	0.000825717	0.000351167	0.000673861	8e-13	2.1843e-09
SHF	21	14	BovineHD1400007397	25548323	0.00233479	0.00052675	0.000825717	0.000351167	0.000673861	8e-13	2.1843e-09
SHF	21	14	BovineHD1400007403	25567411	0.00233479	0.00052675	0.000825717	0.000351167	0.000673861	8e-13	2.1843e-09
SHF	21	14	BovineHD1400007405	25577162	0.00233479	0.00052675	0.000825717	0.000351167	0.000673861	8e-13	2.1843e-09
SHF	21	14	BovineHD1400007406	25579888	0.00233479	0.00052675	0.000825717	0.000351167	0.000673861	8e-13	2.1843e-09
SHF	21	14	BovineHD1400007407	25582834	0.00323643	0.00314627	0.00318423	0.000351167	0.000673861	4.77e-11	1.04704e-07
SHF	21	14	BovineHD1400007410	25586296	0.00323643	0.00314627	0.00318423	0.000351167	0.000673861	4.77e-11	1.04704e-07
SHF	21	14	BovineHD1400007411	25589517	0.00323643	0.00314627	0.00318423	0.00111519	0.000673861	2.259e-10	4.75992e-07
SHF	21	14	BovineHD1400007412	25601303	0.00718469	0.00314627	0.00318423	0.00111519	0.000673861	8.147e-10	1.50594e-06
SHF	21	14	BovineHD1400007414	25608094	0.00931067	0.00314627	0.00318423	0.00111519	0.000673861	1.227e-09	2.08521e-06
SHF	21	14	Hapmap54618-rs29021334	25612510	0.0107913	0.00314627	0.00318423	0.00111519	0.000673861	1.5469e-09	2.46948e-06
SHF	21	14	BovineHD4100011296	25616884	0.0107913	0.00314627	0.00318423	0.00111519	0.000673861	1.5469e-09	2.46948e-06
SHF	21	14	ARS-BFGL-NGS-529	25638580	0.0107913	0.00314627	0.00318423	0.00111519	0.000673861	1.5469e-09	2.46948e-06
SHF	21	14	BovineHD4100011297	25640190	0.0131355	0.00314627	0.00318423	0.00111519	0.000673861	2.1028e-09	3.2109e-06
SHF	21	14	BovineHD1400007420	25648989	0.0155273	0.00405266	0.00318423	0.00111519	0.000673861	3.4763e-09	5.01746e-06
SHF	21	14	BovineHD1400007422	25655658	0.0161489	0.00405266	0.00318423	0.00111519	0.000673861	3.6928e-09	5.25792e-06
SHF	21	14	ARS-BFGL-NGS-36089	25698286	0.020007	0.00487837	0.00506819	0.00111519	0.000673861	9.4516e-09	1.21443e-05
SHF	21	14	BovineHD1400007431	25699163	0.0369769	0.00487837	0.00506819	0.00111519	0.000673861	2.36773e-08	2.86703e-05
SHF	21	14	BovineHD1400007432	25704807	0.0427712	0.00487837	0.00506819	0.00111519	0.000673861	2.94055e-08	3.44247e-05
SHF	21	14	BovineHD1400007433	25708285	0.0427712	0.00487837	0.00506819	0.00111519	0.000673861	2.94055e-08	3.44247e-05
SHF	21	14	BovineHD1400007435	25715320	0.0427712	0.00487837	0.00506819	0.00162296	0.000673861	4.52845e-08	4.77126e-05
SHF	21	14	BovineHD1400007437	25719951	0.0427712	0.0105635	0.0102266	0.00162296	0.000673861	1.63842e-07	0.000134865
SHF	21	14	BovineHD1400007439	25730129	0.0369769	0.0105635	0.0102266	0.00162296	0.000673861	1.33493e-07	0.000111628
SHF	21	14	ARS-BFGL-NGS-111395	25731992	0.0960679	0.0105635	0.0102266	0.00162296	0.000673861	5.13902e-07	0.000349328
SHF	21	14	BovineHD1400007440	25733426	0.344922	0.0105635	0.0102266	0.00162296	0.000673861	3.75111e-06	0.00203724
SHF	21	14	BovineHD1400007441	25739308	0.344922	0.0105635	0.0102266	0.00162296	0.000673861	3.75111e-06	0.00203724
SHF	22	14	BovineHD1400007447	25766228	0.0960679	0.00779685	0.00506819	0.584176	0.000673861	0.000130784	0.0299557
SHF	22	14	BovineHD1400007448	25767656	0.0678606	0.00779685	0.00506819	0.584176	0.000673861	8.94964e-05	0.022879
SHF	22	14	BovineHD1400007449	25769988	0.0369769	0.00779685	0.00506819	0.584176	0.000673861	4.61869e-05	0.0143128
SHF	22	14	Hapmap49927-BTA-24548	25771436	0.020007	0.00779685	0.00506819	0.584176	0.000673861	2.34481e-05	0.0082904
SHF	22	14	BovineHD1400007455	25797331	0.020007	0.00779685	0.00506819	0.584176	0.000673861	2.34481e-05	0.0082904
SHF	23	14	BovineHD1400007510	26014722	0.0876019	0.00147585	0.000825717	0.00111519	0.052694	7.93467e-07	0.000512891
SHF	23	14	BovineHD1400007511	26022948	0.0876019	0.00147585	0.000825717	0.00111519	0.052694	7.93467e-07	0.000512891
SHF	23	14	BovineHD1400007512	26026584	0.368554	0.00147585	0.000825717	0.00111519	0.052694	7.10568e-06	0.00335687
SHF	23	14	BovineHD1400007513	26027338	0.0876019	0.00147585	0.000825717	0.00111519	0.052694	7.93467e-07	0.000512891
SHF	23	14	BovineHD1400007514	26029896	0.368554	0.00147585	0.000825717	0.00111519	0.052694	7.10568e-06	0.00335687
SHF	23	14	Hapmap31956-BTC-054628	26035082	0.368554	0.00147585	0.000825717	0.00111519	0.052694	7.10568e-06	0.00335687
SHF	23	14	BovineHD1400007516	26041594	0.0876019	0.00147585	0.000825717	0.00111519	0.052694	7.93467e-07	0.000512891
SHF	23	14	BovineHD4100011310	26045233	0.0876019	0.00147585	0.000825717	0.00251986	0.052694	1.81833e-06	0.00109476
SHF	23	14	BovineHD4100011312	26053531	0.0305705	0.00147585	0.000825717	0.00251986	0.052694	4.44971e-07	0.000312554
SHF	23	14	BovineHD4100011313	26055664	0.0305705	0.00147585	0.000825717	0.00251986	0.052694	4.44971e-07	0.000312554
SHF	23	14	Hapmap24967-BTC-054601	26060343	0.0305705	0.00868901	0.00614542	0.00251986	0.052694	8.27213e-06	0.00372113
SHF	23	14	BovineHD1400007522	26083558	0.0305705	0.00868901	0.00614542	0.00379165	0.052694	1.20904e-05	0.00487834
SHF	23	14	BovineHD1400007523	26086144	0.0305705	0.0105635	0.00899272	0.00379165	0.052694	1.81973e-05	0.00687205
SHF	23	14	BovineHD4100011317	26089079	0.0305705	0.0105635	0.00899272	0.00379165	0.052694	1.81973e-05	0.00687205
SHF	23	14	BovineHD1400007524	26091728	0.0305705	0.0105635	0.00899272	0.00379165	0.052694	1.81973e-05	0.00687205
SHF	23	14	BovineHD1400007537	26130403	0.0305705	0.0105635	0.00899272	0.00379165	0.267181	9.16361e-05	0.022879
SHF	23	14	BovineHD1400007538	26133426	0.0305705	0.0105635	0.00899272	0.00379165	0.267181	9.16361e-05	0.022879
SHF	23	14	BovineHD1400007540	26142784	0.0305705	0.0136101	0.0130264	0.00379165	0.267181	0.000136363	0.030627
SHF	23	14	BovineHD1400007546	26163795	0.0305705	0.0105635	0.00899272	0.00379165	0.267181	9.16361e-05	0.022879
SHF	23	14	BTB-01143648	26168147	0.0305705	0.0105635	0.00899272	0.00379165	0.267181	9.16361e-05	0.022879
SHF	23	14	BovineHD1400007547	26174506	0.0305705	0.0105635	0.00899272	0.00379165	0.267181	9.16361e-05	0.022879
SHF	23	14	BTB-01143619	26196375	0.0305705	0.0105635	0.00899272	0.00379165	0.267181	9.16361e-05	0.022879
SHF	23	14	BovineHD1400007558	26226856	0.0305705	0.0105635	0.00899272	0.00379165	0.267181	9.16361e-05	0.022879
SHF	23	14	BovineHD1400007559	26228638	0.0305705	0.0136101	0.0130264	0.00379165	0.267181	0.000136363	0.030627
SHF	23	14	BovineHD1400007563	26244461	0.0305705	0.0136101	0.0130264	0.00379165	0.267181	0.000136363	0.030627
SHF	24	14	BTB-00564013	32958490	0.0259958	0.0995985	0.115548	0.012177	0.00338354	0.00010592	0.0257846
SHF	24	14	UA-IFASA-1789	32977353	0.0227025	0.0613973	0.0758948	0.012177	0.00338354	4.84407e-05	0.0148799
SHF	24	14	BTB-00563966	33069775	0.00897848	0.0336978	0.0340679	0.012177	0.0806213	0.000106656	0.0257846
SHF	24	14	BovineHD1400009489	33080148	0.00897848	0.0336978	0.0340679	0.00625931	0.0806213	6.11354e-05	0.0175037
SHF	24	14	BovineHD1400009491	33095869	0.00897848	0.0336978	0.0340679	0.00625931	0.0806213	6.11354e-05	0.0175037
SHF	24	14	BovineHD1400009493	33118392	0.00788227	0.0336978	0.0340679	0.00251986	0.0806213	2.41354e-05	0.00847651
SHF	24	14	BovineHD1400009499	33140366	0.00788227	0.0318043	0.0330856	0.00251986	0.0806213	2.26866e-05	0.00821411
SHF	24	14	BovineHD1400009512	33179302	0.00788227	0.0318043	0.0330856	0.00251986	0.0806213	2.26866e-05	0.00821411
SHF	24	14	ARS-BFGL-NGS-16611	33220425	0.00897848	0.0117214	0.017174	0.00251986	0.0806213	7.95987e-06	0.0036306
SHF	24	14	BovineHD1400009529	33246785	0.00897848	0.0117214	0.017174	0.00251986	0.0806213	7.95987e-06	0.0036306
SHF	24	14	BovineHD1400009539	33275619	0.00897848	0.00549054	0.00983267	0.00625931	0.0806213	7.13672e-06	0.00335687
SHF	24	14	BovineHD1400009548	33300361	0.00788227	0.00549054	0.00983267	0.00625931	0.00356387	2.40581e-07	0.000189165
SHF	24	14	BovineHD1400009554	33319497	0.00897848	0.00549054	0.00983267	0.00625931	0.00356387	2.86279e-07	0.000217
SHF	24	14	BovineHD1400009560	33341964	0.0279795	0.00549054	0.00983267	0.00625931	0.00356387	1.26306e-06	0.000782815
SHF	24	14	ARS-BFGL-NGS-16064	33348218	0.030879	0.00549054	0.00983267	0.012177	0.00356387	2.79503e-06	0.00159184
SHF	24	14	BTB-00563522	33372261	0.030879	0.0242685	0.0228353	0.012177	0.00356387	1.56832e-05	0.00609746
SHF	24	14	BTA-34503-no-rs	33408561	0.030879	0.0242685	0.0228353	0.012177	0.00356387	1.56832e-05	0.00609746
SHF	24	14	BovineHD1400009587	33417077	0.0426383	0.0930023	0.115548	0.012177	0.00356387	0.000174782	0.0365385
SHF	25	14	ARS-BFGL-NGS-113983	34046332	0.00351167	0.183167	0.191528	0.00379165	0.0234665	5.90107e-05	0.0170342
SHF	25	14	BTB-01119610	34100477	0.00351167	0.183167	0.191528	0.00379165	0.0234665	5.90107e-05	0.0170342
SHF	25	14	BovineHD1400009807	34125047	0.000987064	0.138564	0.122239	0.00379165	0.0234665	8.08127e-06	0.00367008
SHF	25	14	ARS-BFGL-NGS-6936	34148235	0.00198362	0.138564	0.122239	0.00251986	0.0234665	1.22664e-05	0.00491412
SHF	25	14	ARS-BFGL-NGS-113395	34189618	0.000987064	0.0995985	0.0799047	0.00251986	0.0234665	2.91334e-06	0.00164147
SHF	25	14	BovineHD1400009831	34197042	0.000892154	0.0387945	0.0284066	0.00251986	0.0234665	4.9354e-07	0.000340367
SHF	25	14	BovineHD1400009846	34230737	0.000507768	0.0264182	0.0206524	0.00251986	0.000265748	5.871e-10	1.10457e-06
SHF	25	14	BovineHD1400009848	34232738	0.000507768	0.0264182	0.0206524	0.00251986	0.000265748	5.871e-10	1.10457e-06
SHF	25	14	BovineHD1400009854	34246673	0.000507768	0.0264182	0.0206524	0.00251986	0.000265748	5.871e-10	1.10457e-06
SHF	25	14	BovineHD1400009867	34280342	0.000507768	0.025265	0.0195704	0.00251986	0.000265748	5.308e-10	1.05517e-06
SHF	25	14	BovineHD1400009879	34308930	0.000507768	0.00422824	0.0110665	0.0019504	0.000265748	3.18e-11	7.44048e-08
SHF	25	14	BTB-01119200	34315814	0.000507768	0.00422824	0.0110665	0.0019504	0.000265748	3.18e-11	7.44048e-08
SHF	25	14	BovineHD1400009905	34370761	0.000507768	0.00422824	0.0110665	0.0019504	0.000265748	3.18e-11	7.44048e-08
SHF	25	14	BovineHD1400009920	34427334	0.000507768	0.00993233	0.0195704	0.0019504	0.000265748	1.443e-10	3.10263e-07
SHF	25	14	BTB-01119513	34448087	0.000507768	0.0144026	0.0284066	0.0019504	0.000265748	3.136e-10	6.47948e-07
SHF	25	14	UA-IFASA-7535	34481891	0.000507768	0.0154846	0.0302336	0.00251986	0.000265748	5.036e-10	1.0203e-06
SHF	25	14	BovineHD1400009940	34486114	0.000987064	0.0154846	0.0302336	0.00251986	0.000265748	1.4341e-09	2.39845e-06
SHF	25	14	BovineHD1400009946	34501661	0.00198362	0.0154846	0.0302336	0.00251986	0.00594136	1.54152e-07	0.000127888
SHF	25	14	BovineHD1400009947	34503863	0.00198362	0.0232719	0.044527	0.00251986	0.00594136	3.05994e-07	0.000225456
SHF	25	14	BovineHD1400009958	34547797	0.00230157	0.138564	0.099124	0.00251986	0.00594136	3.29953e-06	0.00184918
SHF	25	14	BovineHD1400009961	34554129	0.00230157	0.269952	0.220599	0.00251986	0.00594136	1.21308e-05	0.00487834
SHF	25	14	BovineHD1400009970	34585498	0.00351167	0.269952	0.220599	0.00379165	0.00594136	2.80109e-05	0.00967635
SHF	25	14	ARS-BFGL-BAC-10867	34639444	0.00469804	0.269952	0.220599	0.00456517	0.00594136	4.50079e-05	0.014198
SHF	25	14	BovineHD1400009998	34689673	0.00485939	0.269952	0.220599	0.00625931	0.00594136	6.10684e-05	0.0175037
SHF	25	14	UA-IFASA-6678	34710583	0.00603627	0.269952	0.220599	0.00625931	0.00594136	7.64554e-05	0.0210326
SHF	26	16	ARS-BFGL-NGS-16939	42667035	0.256314	0.0264182	0.0354299	0.00625931	0.00585595	0.000226937	0.0446092
SHF	26	16	Hapmap46217-BTA-38576	42730174	0.254169	0.0119681	0.0176295	0.00625931	0.00585595	8.72447e-05	0.0225854
SHF	26	16	BovineHD1600011945	42759989	0.235685	0.0119681	0.0176295	0.00625931	0.00585595	7.87944e-05	0.0214799
SHF	26	16	BovineHD1600011959	42785123	0.225051	0.0185169	0.025806	0.00625931	0.00585595	0.000125742	0.0291158
SHF	26	16	ARS-BFGL-NGS-93563	42843345	0.225051	0.0136101	0.0206524	0.00625931	0.00585595	8.93523e-05	0.022879
SHF	27	17	BovineHD1700000201	869087	0.0943168	0.00943405	0.0150527	0.0255023	0.0282832	0.000237052	0.0457441
SHF	27	17	ARS-USMARC-Parent-DQ888310-rs29012422	887216	0.0942741	0.00943405	0.0150527	0.0255023	0.0282832	0.000236939	0.0457441
SHF	27	17	BovineHD1700000209	950696	0.0942741	0.00943405	0.0150527	0.012177	0.0511422	0.000212928	0.0427325
SHF	27	17	BovineHD1700000217	1000626	0.0759375	0.0192288	0.0270399	0.00625931	0.0511422	0.000223123	0.0443336
SHF	27	17	ARS-BFGL-NGS-89152	1082568	0.0279795	0.0613973	0.0758948	0.00379165	0.0511422	0.000219238	0.0436661
SHF	28	17	BovineHD1700000268	1204889	0.0279795	0.183167	0.191528	0.00379165	0.00865104	0.000211917	0.0426106
SHF	28	17	BovineHD1700000273	1220378	0.0279795	0.183167	0.191528	0.00379165	0.00865104	0.000211917	0.0426106
SHF	28	17	BovineHD1700000277	1241292	0.0279795	0.183167	0.191528	0.00379165	0.00865104	0.000211917	0.0426106
SHF	28	17	ARS-BFGL-NGS-45119	1261843	0.0330429	0.183167	0.191528	0.00379165	0.00865104	0.000249667	0.0473972
SHF	28	17	BovineHD1700000285	1302013	0.0330429	0.183167	0.191528	0.00379165	0.00865104	0.000249667	0.0473972
SHF	28	17	BTB-01157350	1322846	0.0468333	0.107272	0.084598	0.00379165	0.00865104	0.000136621	0.030627
SHF	28	17	ARS-BFGL-NGS-93031	1346129	0.0468333	0.0743145	0.0584693	0.00379165	0.00865104	8.23804e-05	0.0221423
SHF	28	17	BovineHD1700000298	1363353	0.0468333	0.0743145	0.0584693	0.00379165	0.00865104	8.23804e-05	0.0221423
SHF	28	17	BovineHD1700000300	1369311	0.0509856	0.0743145	0.0584693	0.00379165	0.00865104	9.02102e-05	0.022879
SHF	28	17	Hapmap48602-BTA-109848	1398024	0.0759375	0.069365	0.0549956	0.00379165	0.00865104	0.000126564	0.0291158
SHF	28	17	BovineHD1700000310	1421292	0.0859267	0.045386	0.0372379	0.00379165	0.00865104	8.41832e-05	0.0225692
SHF	28	17	BovineHD1700000313	1442243	0.0859267	0.0518493	0.0372379	0.00625931	0.00865104	0.000138585	0.0309356
SHF	29	17	BTA-05721-rs29019877	15340860	0.0152188	0.0995985	0.0897611	0.00625931	0.00756907	5.66135e-05	0.0165692
SHF	29	17	BovineHD1700004406	15357940	0.0152188	0.0289523	0.0302336	0.00625931	0.00756907	1.04654e-05	0.00435831
SHF	29	17	ARS-BFGL-NGS-29973	15372415	0.0152188	0.0289523	0.0302336	0.00625931	0.00756907	1.04654e-05	0.00435831
SHF	29	17	BovineHD1700004416	15376034	0.0152188	0.0185169	0.0215208	0.00379165	0.00756907	3.59429e-06	0.00198273
SHF	29	17	BovineHD1700004423	15385776	0.0199786	0.0579615	0.0549956	0.00379165	0.00756907	2.32658e-05	0.0082904
SHF	29	17	BovineHD1700004430	15406356	0.0199786	0.0242685	0.025806	0.00379165	0.00756907	7.01164e-06	0.00335687
SHF	29	17	BovineHD1700004435	15482962	0.0288099	0.0242685	0.025806	0.00251986	0.00756907	7.3626e-06	0.00344772
SHF	29	17	BovineHD1700004439	15492568	0.0769388	0.0206904	0.0186356	0.00379165	0.00756907	2.40642e-05	0.00847651
SHF	29	17	BovineHD1700004440	15498206	0.0769388	0.0302193	0.025806	0.00251986	0.00756907	2.74483e-05	0.00951318
SHF	29	17	BTA-106214-no-rs	15528561	0.0769388	0.0302193	0.025806	0.00251986	0.00756907	2.74483e-05	0.00951318
SHF	29	17	BovineHD1700004460	15534027	0.0288099	0.0242685	0.0186356	0.00251986	0.00756907	5.76903e-06	0.00289446
SHF	29	17	BovineHD1700004471	15555470	0.0769388	0.0242685	0.0186356	0.00251986	0.00756907	1.86842e-05	0.00700572
SHF	29	17	BovineHD1700004474	15568339	0.0769388	0.00405266	0.00836631	0.00379165	0.00756907	4.13425e-06	0.00222241
SHF	29	17	BovineHD1700004478	15584130	0.161451	0.00405266	0.00836631	0.00379165	0.00756907	1.09291e-05	0.00451574
SHF	29	17	BovineHD1700004483	15606072	0.268334	0.00405266	0.00836631	0.00379165	0.0514317	0.000118463	0.0279229
SHF	29	17	ARS-BFGL-NGS-115453	15611409	0.371796	0.00405266	0.00836631	0.00379165	0.0514317	0.000189579	0.0388608
SHF	30	18	ARS-BFGL-NGS-4996	14115136	0.00368251	0.200782	0.2053	0.012177	0.0104354	9.45697e-05	0.0234448
SHF	30	18	BovineHD1800004606	14124003	0.00368251	0.126667	0.160493	0.012177	0.0104354	5.45849e-05	0.0162005
SHF	30	18	BovineHD1800004609	14133636	0.00368251	0.126667	0.160493	0.012177	0.0104354	5.45849e-05	0.0162005
SHF	30	18	BovineHD1800004618	14175526	0.00673386	0.0799806	0.0702524	0.012177	0.0104354	3.98038e-05	0.0129438
SHF	30	18	ARS-BFGL-NGS-103634	14184741	0.00673386	0.126667	0.160493	0.012177	0.0104354	0.000101664	0.0250269
SHF	30	18	ARS-BFGL-NGS-31386	14208633	0.00673386	0.0995985	0.103779	0.012177	0.0104354	6.18732e-05	0.0176669
SHF	30	18	BovineHD1800004630	14233503	0.00673386	0.0336978	0.0340679	0.012177	0.0104354	1.25513e-05	0.00500509
SHF	30	18	ARS-BFGL-NGS-107284	14302556	0.0303759	0.0277707	0.0239126	0.012177	0.0104354	4.5268e-05	0.0142374
SHF	30	18	BovineHD1800004656	14376817	0.0303759	0.0264182	0.0206524	0.012177	0.0104354	3.95854e-05	0.0129127
SHF	30	18	Hapmap44238-BTA-42338	14401871	0.0303759	0.0224652	0.0206524	0.012177	0.000384385	1.60239e-06	0.000981574
SHF	30	18	BovineHD1800004665	14431159	0.0303759	0.0650798	0.05221	0.012177	0.000384385	7.59246e-06	0.00352404
SHF	30	18	BovineHD1800004667	14443875	0.0303759	0.107272	0.084598	0.012177	0.000384385	1.62155e-05	0.00623539
SHF	30	18	BovineHD1800004670	14459585	0.0303759	0.16651	0.130824	0.012177	0.000384385	3.21899e-05	0.0108357
SHF	30	18	BovineHD1800004674	14481478	0.0475499	0.16651	0.130824	0.012177	0.000384385	5.27586e-05	0.0158834
SHF	30	18	ARS-BFGL-NGS-24837	14503218	0.0659055	0.16651	0.130824	0.012177	0.000384385	7.54759e-05	0.0208175
SHF	31	18	BovineHD4100013633	35519558	0.221833	0.00717045	0.0157978	0.012177	0.0143029	0.000175504	0.0366168
SHF	31	18	ARS-BFGL-NGS-98832	35529313	0.208109	0.00717045	0.0157978	0.012177	0.0143029	0.00016212	0.0343687
SHF	31	18	BTA-42486-no-rs	35550752	0.208109	0.00717045	0.0157978	0.012177	0.0143029	0.00016212	0.0343687
SHF	31	18	ARS-USDA-AGIL-chr18-35576738-000038	35576738	0.151101	0.00717045	0.0157978	0.0255023	0.0143029	0.000201087	0.0408519
SHF	31	18	Hapmap34397-BES7_Contig335_1167	35583594	0.122429	0.00717045	0.0157978	0.0255023	0.0143029	0.000158701	0.033986
SHF	31	18	BovineHD1800010761	35676329	0.064031	0.00717045	0.0157978	0.0255023	0.0143029	7.77729e-05	0.0213393
SHF	31	18	BovineHD1800010762	35684291	0.064031	0.00717045	0.0157978	0.0539468	0.0143029	0.000146724	0.0324772
SHF	32	19	ARS-BFGL-NGS-68563	35102613	0.0327534	0.00847072	0.0106347	0.012177	0.00901645	1.06647e-05	0.00442385
SHF	32	19	BovineHD1900010258	35143402	0.0327534	0.0242685	0.025806	0.0539468	0.00901645	0.0001483	0.0325524
SHF	33	20	ARS-BFGL-NGS-28240	5730532	0.90331	0.000408113	0.000227784	0.00162296	0.199695	0.000126325	0.0291158
SHF	33	20	BovineHD2000001782	5732256	0.90331	0.000408113	0.000227784	0.00162296	0.199695	0.000126325	0.0291158
SHF	33	20	BovineHD2000001783	5735015	0.90331	0.000408113	0.000227784	0.00162296	0.199695	0.000126325	0.0291158
SHF	33	20	BovineHD2000001784	5735851	0.90331	0.000408113	0.000227784	0.00162296	0.199695	0.000126325	0.0291158
SHF	34	20	ARS-BFGL-NGS-13702	71498820	0.714387	0.00847072	0.0106347	0.00379165	0.00488786	0.000211184	0.0426106
SHF	34	20	BovineHD2000020894	71506591	0.692307	0.00847072	0.0106347	0.00251986	0.00488786	0.000137709	0.0308054
SHF	34	20	BovineHD2000020898	71511933	0.692307	0.00525327	0.00725587	0.00251986	0.00488786	7.96251e-05	0.0215114
SHF	34	20	BovineHD2000020901	71517159	0.692307	0.00525327	0.00725587	0.00251986	0.00488786	7.96251e-05	0.0215114
SHF	34	20	ARS-BFGL-NGS-112221	71535445	0.692307	0.00525327	0.00725587	0.00379165	0.00488786	0.000111494	0.0266376
SHF	34	20	BovineHD2000020914	71560321	0.692307	0.00525327	0.00725587	0.00251986	0.00488786	7.96251e-05	0.0215114
SHF	34	20	BovineHD2000020924	71600726	0.629552	0.00817175	0.0102266	0.00251986	0.00488786	9.92362e-05	0.0244865
SHF	34	20	BovineHD2000020926	71606282	0.629552	0.00817175	0.0102266	0.00251986	0.00488786	9.92362e-05	0.0244865
SHF	34	20	BovineHD2000020942	71629018	0.629552	0.00627829	0.00506819	0.00251986	0.00488786	5.29134e-05	0.0158834
SHF	34	20	BovineHD2000020957	71655382	0.629552	0.00627829	0.00506819	0.00251986	0.00488786	5.29134e-05	0.0158834
SHF	34	20	BovineHD2000020962	71675342	0.629552	0.000707079	0.00171313	0.00251986	0.00488786	5.37496e-06	0.00272268
SHF	34	20	BovineHD2000020966	71695975	0.629552	0.000877917	0.0023158	0.00251986	0.00488786	7.85709e-06	0.00361502
SHF	34	20	BovineHD2000020972	71720853	0.629552	0.00165143	0.00402418	0.00251986	0.00233479	9.28433e-06	0.00402558
SHF	34	20	ARS-BFGL-NGS-118166	71793734	0.629552	0.00165143	0.00402418	0.00251986	0.00233479	9.28433e-06	0.00402558
SHF	34	20	BovineHD2000020989	71808866	0.629552	0.00249613	0.00597933	0.00251986	0.00233479	1.65217e-05	0.00633002
SHF	35	21	ARS-BFGL-NGS-53975	2151256	0.558355	0.0154846	0.0150527	0.00251986	0.00514887	0.000147729	0.0324949
SHF	35	21	BovineHD2100000266	2163926	0.558355	0.0154846	0.0150527	0.00251986	0.00514887	0.000147729	0.0324949
SHF	35	21	BovineHD2100000270	2181166	0.558355	0.0154846	0.0150527	0.00251986	0.00514887	0.000147729	0.0324949
SHF	35	21	BovineHD2100000279	2236226	0.558355	0.0177102	0.0206524	0.00251986	0.00514887	0.000195732	0.0399664
SHF	35	21	BovineHD2100000282	2252586	0.558355	0.0117214	0.0136196	0.00251986	0.00514887	0.000116309	0.0275643
SHF	36	22	ARS-BFGL-NGS-15965	50407021	0.558355	0.00909712	0.011821	0.0255023	0.000968082	0.000154735	0.0333399
SHF	36	22	BovineHD2200014394	50455200	0.558355	0.013202	0.0162249	0.0255023	0.000968082	0.000236579	0.0457441
SHF	37	26	BovineHD2600005712	22214740	0.0314911	0.0318043	0.0239126	0.0255023	0.00687148	6.83145e-05	0.0192969
SHF	37	26	ARS-BFGL-NGS-5577	22215515	0.0314911	0.0318043	0.0239126	0.0255023	0.00687148	6.83145e-05	0.0192969
SHF	37	26	Hapmap53405-rs29014382	22339074	0.0314911	0.0318043	0.0239126	0.012177	0.00687148	3.59611e-05	0.0118404
SHF	37	26	ARS-BFGL-NGS-29678	22383645	0.0359614	0.0318043	0.0239126	0.012177	0.00687148	4.16206e-05	0.0133696
SHF	37	26	BovineHD2600005751	22470338	0.0359614	0.0318043	0.0239126	0.012177	0.00687148	4.16206e-05	0.0133696
SHF	37	26	Hapmap51875-BTA-110142	22526369	0.0359614	0.0318043	0.0239126	0.012177	0.0102788	5.8816e-05	0.0170342
SHF	37	26	ARS-BFGL-NGS-101647	22550366	0.0359614	0.0119681	0.00772093	0.0539468	0.0102788	5.26934e-05	0.0158834
SHF	37	26	BTA-60900-no-rs	22557427	0.0359614	0.000877917	0.00355438	0.0539468	0.0102788	4.87614e-06	0.00255602
SHF	37	26	BovineHD2600005785	22590389	0.0153517	0.000877917	0.00355438	0.0539468	0.0102788	1.70333e-06	0.00103141
SHF	37	26	BovineHD2600005790	22619610	0.0143314	0.000877917	0.00355438	0.012177	0.0102788	3.19432e-07	0.00023211
SHF	37	26	ARS-BFGL-NGS-110383	22648404	0.0135531	0.000877917	0.00355438	0.012177	0.0102788	2.96481e-07	0.000219985
SHF	37	26	BovineHD2600005804	22686098	0.0135531	0.000877917	0.00355438	0.012177	0.0102788	2.96481e-07	0.000219985
SHF	37	26	BovineHD2600005813	22720268	0.0135531	0.000877917	0.00355438	0.012177	0.0102788	2.96481e-07	0.000219985
SHF	37	26	BovineHD2600005820	22751645	0.0135531	0.0117214	0.00772093	0.00625931	0.0102788	2.20629e-06	0.00129144
SHF	37	26	BTB-00932483	22826271	0.0135531	0.0117214	0.00772093	0.00625931	0.030561	6.45385e-06	0.0032075
SHF	37	26	BovineHD2600005833	22854669	0.0135531	0.0117214	0.00772093	0.00625931	0.030561	6.45385e-06	0.0032075
SHF	37	26	BovineHD2600005837	22874770	0.0143314	0.069365	0.084598	0.012177	0.030561	0.000217753	0.0434524
SHF	37	26	BovineHD2600005844	22935468	0.0143314	0.069365	0.084598	0.012177	0.030561	0.000217753	0.0434524
SHF	37	26	BovineHD2600005862	23024262	0.0153517	0.0995985	0.0799047	0.00625931	0.030561	0.000168248	0.0355249
SHF	38	26	BovineHD2600011632	42134297	0.00361607	0.00627829	0.0110665	0.114186	0.166021	9.26241e-05	0.0230711
SHF	38	26	BovineHD2600011636	42156354	0.00361607	0.00249613	0.00597933	0.114186	0.166021	3.35953e-05	0.0112015
SHF	38	26	BovineHD2600011641	42171224	0.00274764	0.00273815	0.00869375	0.114186	0.166021	3.43352e-05	0.0113405
SHF	38	26	BovineHD2600011644	42177348	0.00274764	0.0215968	0.0157978	0.114186	0.166021	0.000192252	0.0393322
SRC	1	1	BovineHD4100000307	56537180	0.0837723	0.00228733	0.00736976	0.0266033	0.0200023	0.000262477	0.045262
SRC	1	1	BovineHD0100015894	56567744	0.0681881	0.00228733	0.00736976	0.013482	0.0200023	0.000142732	0.0298384
SRC	1	1	BovineHD0100015899	56584620	0.0681881	0.00228733	0.00736976	0.013482	0.0200023	0.000142732	0.0298384
SRC	2	1	ARS-BFGL-NGS-98257	126567481	0.00598407	0.0123383	0.0199643	0.00670539	0.115463	0.000256534	0.0450483
SRC	2	1	ARS-BFGL-NGS-113021	126606801	0.00598407	0.0100984	0.00736976	0.00670539	0.0048499	1.07716e-05	0.00564636
SRC	2	1	BovineHD0100035800	126622536	0.00620237	0.0100984	0.00736976	0.00670539	0.0048499	1.11009e-05	0.00569835
SRC	2	1	BovineHD0100035806	126634308	0.00620237	0.0100984	0.00736976	0.00670539	0.0048499	1.11009e-05	0.00569835
SRC	2	1	ARS-BFGL-NGS-25639	126651501	0.00679081	0.00496379	0.00349743	0.00670539	0.0048499	4.36018e-06	0.00302235
SRC	2	1	BovineHD0100035814	126657468	0.00679081	0.00314627	0.00349743	0.00670539	0.0048499	3.1532e-06	0.00240745
SRC	2	1	BovineHD0100035823	126670890	0.0112231	0.0253647	0.0251986	0.00670539	0.0048499	7.29669e-05	0.0194631
SRC	2	1	ARS-BFGL-NGS-100109	126680933	0.0112231	0.0431081	0.0416465	0.00670539	0.0048499	0.000138545	0.0293926
SRC	2	1	BovineHD0100035851	126716497	0.0112231	0.0431081	0.0416465	0.00670539	0.0048499	0.000138545	0.0293926
SRC	3	2	BTA-46844-no-rs	20858009	0.0890445	0.00660099	0.0112848	0.0266033	0.00394351	0.000213204	0.0394791
SRC	3	2	BTB-00086860	20896601	0.0890445	0.00660099	0.0112848	0.0266033	0.00394351	0.000213204	0.0394791
SRC	3	2	BovineHD0200005955	20910630	0.0890445	0.00660099	0.0112848	0.0266033	0.00394351	0.000213204	0.0394791
SRC	3	2	BovineHD0200005957	20920979	0.0890445	0.00139518	0.00349743	0.0266033	0.00394351	4.09986e-05	0.0144471
SRC	3	2	BovineHD0200005959	20929001	0.0926321	0.0105967	0.00349743	0.0266033	0.00394351	0.0001458	0.0304195
SRC	4	2	BovineHD0200021129	73806104	0.0618861	0.0117309	0.0178621	0.013482	0.00577527	0.000243213	0.0432862
SRC	4	2	BovineHD0200021142	73862068	0.0256304	0.0117309	0.0178621	0.013482	0.00577527	0.000125952	0.0281156
SRC	5	2	BTB-00102663	77516653	0.0535957	0.00568511	0.00121959	0.00670539	0.154499	0.000199547	0.0377462
SRC	5	2	ARS-BFGL-NGS-65669	77583642	0.0324355	0.0096998	0.00219242	0.00670539	0.154499	0.000262147	0.045262
SRC	5	2	BovineHD0200022357	77608436	0.029517	0.0096998	0.00219242	0.00670539	0.154499	0.000244922	0.0434435
SRC	5	2	Hapmap43274-BTA-48044	77620108	0.029517	0.0096998	0.00219242	0.00670539	0.154499	0.000244922	0.0434435
SRC	5	2	BovineHD0200022362	77626356	0.0324355	0.0096998	0.00219242	0.00670539	0.154499	0.000262147	0.045262
SRC	5	2	BovineHD0200022368	77634339	0.0324355	0.0096998	0.00219242	0.00670539	0.154499	0.000262147	0.045262
SRC	5	2	BovineHD0200022375	77659739	0.0324355	0.0096998	0.00219242	0.00670539	0.154499	0.000262147	0.045262
SRC	5	2	BovineHD0200022385	77705241	0.0535957	0.0096998	0.00219242	0.00670539	0.103694	0.000278373	0.0467783
SRC	5	2	BovineHD0200022389	77716333	0.0535957	0.0096998	0.00219242	0.00670539	0.103694	0.000278373	0.0467783
SRC	5	2	BovineHD0200022390	77729113	0.0535957	0.0096998	0.00219242	0.00670539	0.103694	0.000278373	0.0467783
SRC	5	2	BovineHD0200022393	77738817	0.0555698	0.0096998	0.00219242	0.00670539	0.103694	0.000285858	0.0477314
SRC	6	2	BovineHD0200023917	83699058	0.0467811	0.00314627	0.00349743	0.00670539	0.00791075	2.47093e-05	0.0105776
SRC	6	2	BovineHD0200023934	83767213	0.00787278	0.00314627	0.00349743	0.00670539	0.0190769	1.11953e-05	0.00569835
SRC	6	2	BTA-114135-no-rs	83814330	0.00787278	0.00314627	0.00349743	0.00670539	0.0190769	1.11953e-05	0.00569835
SRC	6	2	BovineHD0200023948	83857670	0.00392927	0.00314627	0.00349743	0.00670539	0.0190769	6.19785e-06	0.00384128
SRC	6	2	BovineHD0200023951	83871028	0.00352116	0.00314627	0.00349743	0.00670539	0.0190769	5.6383e-06	0.00353609
SRC	6	2	BTA-114131-no-rs	83919557	0.00352116	0.00314627	0.00349743	0.00670539	0.0190769	5.6383e-06	0.00353609
SRC	6	2	BovineHD0200023964	83950671	0.00315101	0.00314627	0.00349743	0.00670539	0.0190769	5.12112e-06	0.0033181
SRC	6	2	BovineHD0200023970	83972558	0.00275713	0.00314627	0.00349743	0.00670539	0.0190769	4.55943e-06	0.00313981
SRC	6	2	BovineHD0200023986	84039403	0.00275713	0.00314627	0.00349743	0.00670539	0.0165381	4.03782e-06	0.00281743
SRC	6	2	BovineHD0200023996	84063893	0.00275713	0.0162296	0.0163482	0.00670539	0.0165381	3.49945e-05	0.0131682
SRC	6	2	BovineHD0200023999	84071247	0.00275713	0.0162296	0.0163482	0.00670539	0.0165381	3.49945e-05	0.0131682
SRC	6	2	Hapmap35509-SCAFFOLD109829_3725	84119190	0.00352116	0.0162296	0.0163482	0.00670539	0.0165381	4.24075e-05	0.0145069
SRC	6	2	BovineHD0200024027	84135491	0.00392927	0.0162296	0.0163482	0.013482	0.0165381	7.56535e-05	0.0199775
SRC	6	2	BovineHD0200024030	84151557	0.00392927	0.0162296	0.0163482	0.013482	0.0165381	7.56535e-05	0.0199775
SRC	6	2	Hapmap26980-BTA-149220	84170290	0.00352116	0.0162296	0.0163482	0.0266033	0.0165381	0.000111783	0.0259421
SRC	6	2	BovineHD0200024041	84213972	0.00352116	0.0162296	0.0163482	0.0266033	0.0165381	0.000111783	0.0259421
SRC	6	2	BTA-19428-no-rs	84235779	0.00392927	0.0162296	0.0163482	0.0266033	0.0165381	0.000121196	0.0274023
SRC	7	3	BovineHD0300003028	9235659	0.0896852	0.0209941	0.0112848	0.00670539	0.00475974	0.000192332	0.0369117
SRC	7	3	BovineHD0300003058	9385561	0.0895381	0.0209941	0.0112848	0.00670539	0.0063827	0.000234572	0.0419609
SRC	7	3	ARS-BFGL-NGS-113990	9461404	0.0583127	0.0259152	0.0199643	0.00670539	0.0063827	0.000266549	0.0457396
SRC	7	3	BovineHD0300003078	9488492	0.0583127	0.00228733	0.00736976	0.00670539	0.0063827	3.33565e-05	0.0130558
SRC	7	3	BovineHD0300003090	9554573	0.0583127	0.00228733	0.00736976	0.00344998	0.0063827	2.04677e-05	0.00933559
SRC	7	3	BovineHD0300003098	9600510	0.0583127	0.00228733	0.00736976	0.00344998	0.00898797	2.66983e-05	0.011252
SRC	7	3	BovineHD0300003111	9636866	0.0583127	0.00228733	0.00736976	0.00344998	0.00898797	2.66983e-05	0.011252
SRC	7	3	ARS-BFGL-NGS-1014	9686101	0.0583127	0.00228733	0.00736976	0.00670539	0.00898797	4.32177e-05	0.0147362
SRC	7	3	ARS-BFGL-NGS-94819	9722400	0.131147	0.00228733	0.00736976	0.00670539	0.00898797	8.53141e-05	0.0217122
SRC	8	3	BovineHD0300008942	28002283	0.0279178	0.0485322	0.0503165	0.00344998	0.00240597	0.000129268	0.028632
SRC	8	3	BovineHD0300008949	28034626	0.0279178	0.0485322	0.0503165	0.00344998	0.00240597	0.000129268	0.028632
SRC	8	3	BovineHD0300008958	28057438	0.0510378	0.0485322	0.0503165	0.00344998	0.00240597	0.000202997	0.0383301
SRC	8	3	ARS-BFGL-NGS-33324	28061335	0.0539136	0.0275666	0.0299678	0.00344998	0.00240597	0.000109394	0.0255
SRC	8	3	INRA-454	28087347	0.0585642	0.0112516	0.0129362	0.00344998	0.00240597	3.93332e-05	0.0140482
SRC	8	3	BovineHD0300008972	28095992	0.0585642	0.0112516	0.0129362	0.00344998	0.00240597	3.93332e-05	0.0140482
SRC	8	3	BovineHD0300008991	28124322	0.0539136	0.0112516	0.0129362	0.00344998	0.00240597	3.67217e-05	0.0135757
SRC	8	3	ARS-BFGL-NGS-117241	28144691	0.0510378	0.00568511	0.00736976	0.00344998	0.00240597	1.54815e-05	0.00744823
SRC	8	3	BovineHD0300009007	28167100	0.0539136	0.00104876	0.00736976	0.00344998	0.00240597	5.13326e-06	0.0033181
SRC	8	3	BovineHD0300009009	28176147	0.0539136	0.00104876	0.00736976	0.00344998	0.00240597	5.13326e-06	0.0033181
SRC	8	3	ARS-BFGL-NGS-83702	28188297	0.0539136	0.00104876	0.00736976	0.00344998	0.00240597	5.13326e-06	0.0033181
SRC	8	3	BovineHD0300009024	28257885	0.0539136	0.0224747	0.00736976	0.00344998	0.000204056	5.71056e-06	0.00356021
SRC	8	3	BovineHD0300009029	28287384	0.0539136	0.218976	0.23467	0.00344998	0.000204056	0.000287164	0.0477976
SRC	8	3	BovineHD0300009034	28308882	0.0539136	0.218976	0.23467	0.00344998	0.000204056	0.000287164	0.0477976
SRC	9	3	BovineHD0300010047	32064994	0.000726061	0.0162296	0.0163482	0.0524852	0.151585	0.000288824	0.0477976
SRC	9	3	ARS-USDA-AGIL-chr3-32076290-000610	32076290	0.00052675	0.0162296	0.0163482	0.0524852	0.151585	0.000230859	0.0415721
SRC	9	3	ARS-BFGL-NGS-111118	32077291	0.00052675	0.0162296	0.0163482	0.0524852	0.151585	0.000230859	0.0415721
SRC	9	3	BovineHD0300010060	32083135	0.00052675	0.0162296	0.0163482	0.0524852	0.151585	0.000230859	0.0415721
SRC	9	3	BTB-02075948	32112753	0.00052675	0.00314627	0.00349743	0.0524852	0.0153754	4.79434e-06	0.00325898
SRC	9	3	ARS-BFGL-NGS-112432	32148583	0.00052675	0.00314627	0.00349743	0.0524852	0.0153754	4.79434e-06	0.00325898
SRC	9	3	BovineHD0300010099	32178026	0.00052675	0.00568511	0.00736976	0.0524852	0.0153754	1.20914e-05	0.00612488
SRC	9	3	BovineHD0300010111	32193823	0.000294221	0.0327724	0.0555888	0.0266033	0.0153754	5.48421e-05	0.0161856
SRC	9	3	ARS-BFGL-NGS-117779	32233307	0.00052675	0.0327724	0.0555888	0.013482	0.0153754	5.27163e-05	0.0161652
SRC	9	3	BTB-00125979	32267174	0.00052675	0.0327724	0.0555888	0.013482	0.0153754	5.27163e-05	0.0161652
SRC	9	3	BovineHD0300010147	32313940	0.00052675	0.0327724	0.0555888	0.00670539	0.0153754	3.18621e-05	0.0127389
SRC	9	3	BovineHD0300010156	32335920	0.00052675	0.0327724	0.0555888	0.00670539	0.0153754	3.18621e-05	0.0127389
SRC	10	5	BovineHD0500007131	24482118	0.0454619	0.010815	0.0112848	0.00344998	0.00646337	5.96652e-05	0.0169185
SRC	10	5	ARS-BFGL-NGS-10291	24512405	0.0454619	0.00139518	0.00349743	0.00344998	0.00646337	7.18807e-06	0.00440319
SRC	10	5	ARS-BFGL-NGS-77906	24533402	0.0210985	0.00139518	0.00349743	0.00161822	0.00646337	1.95083e-06	0.00161845
SRC	10	5	BovineHD0500007152	24541290	0.0195894	0.00139518	0.00349743	0.00161822	0.00646337	1.82181e-06	0.00152341
SRC	10	5	BovineHD0500007154	24551785	0.0175678	0.00139518	0.00349743	0.00161822	0.00646337	1.64745e-06	0.00139983
SRC	10	5	Hapmap51042-BTA-73045	24579644	0.0170316	0.00139518	0.00349743	0.00161822	0.00646337	1.60089e-06	0.00137787
SRC	10	5	ARS-BFGL-NGS-72504	24605672	0.0128935	0.00139518	0.00349743	0.00161822	0.000275239	6.53538e-08	0.000104681
SRC	10	5	ARS-BFGL-NGS-101539	24628072	0.0128935	0.000968082	0.00219242	0.00344998	0.000275239	6.65672e-08	0.000104681
SRC	10	5	BovineHD0500007212	24676575	0.0128935	0.000968082	0.00219242	0.00344998	0.000275239	6.65672e-08	0.000104681
SRC	10	5	BTA-73025-no-rs	24722041	0.00898323	0.000968082	0.00219242	0.00344998	0.000275239	4.57365e-08	8.16761e-05
SRC	10	5	BovineHD0500007262	24762252	0.0128935	0.000968082	0.00219242	0.00344998	0.000275239	6.65672e-08	0.000104681
SRC	10	5	BovineHD0500007265	24776734	0.0175678	0.00139518	0.00349743	0.00344998	0.000275239	1.79975e-07	0.000203898
SRC	10	5	BovineHD0500007272	24797498	0.0175678	0.00139518	0.00349743	0.00161822	0.000275239	8.99328e-08	0.000115555
SRC	10	5	BovineHD4100003508	24820395	0.0210985	0.00139518	0.00349743	0.00161822	0.000275239	1.08556e-07	0.000132997
SRC	10	5	BovineHD0500007291	24851261	0.0175678	0.00139518	0.00349743	0.00161822	0.000275239	8.99328e-08	0.000115555
SRC	10	5	BovineHD0500007307	24910216	0.0175678	0.013202	0.00349743	0.00161822	0.0180946	1.86686e-05	0.00855202
SRC	10	5	Hapmap53250-rs29027200	24934918	0.00898323	0.0431081	0.0163482	0.00161822	0.0180946	6.40213e-05	0.0177979
SRC	10	5	BovineHD0500007383	25183516	0.00898323	0.104107	0.0811006	0.00161822	0.0180946	0.000298935	0.0489074
SRC	10	5	BTA-73069-no-rs	25304984	0.00717045	0.104107	0.0811006	0.00161822	0.0197603	0.000271066	0.0463031
SRC	11	5	BTA-00909-no-rs	92722874	0.0338354	0.0466957	0.0199643	0.013482	0.0043706	0.000306766	0.0499559
SRC	11	5	BovineHD0500026330	92734379	0.0338354	0.0466957	0.0199643	0.013482	0.0043706	0.000306766	0.0499559
SRC	12	5	BovineHD0500026359	92828316	0.0122244	0.0799047	0.0460218	0.00670539	0.0043706	0.000213093	0.0394791
SRC	12	5	BTA-23605-no-rs	92844631	0.0125281	0.0799047	0.0460218	0.00670539	0.0043706	0.000216866	0.0399465
SRC	13	5	BovineHD0500030465	106182977	0.00399571	0.00174634	0.000517259	0.546093	0.143983	0.000257287	0.0451052
SRC	13	5	BovineHD0500030466	106184215	0.00386758	0.00174634	0.000517259	0.546093	0.143983	0.000251474	0.0442334
SRC	13	5	BovineHD0500030467	106184911	0.00386758	0.00174634	0.000517259	0.546093	0.143983	0.000251474	0.0442334
SRC	14	6	BovineHD0600010728	38737206	0.122946	0.0377979	0.0273815	0.00344998	0.00291848	0.000272279	0.0463454
SRC	14	6	BovineHD0600010729	38739408	0.122946	0.0096998	0.00606475	0.00344998	0.00291848	4.79604e-05	0.0158408
SRC	14	6	Hapmap43470-BTA-114677	38746212	0.122946	0.00917305	0.00428044	0.00344998	0.00291848	3.70725e-05	0.0136099
SRC	14	6	BovineHD0600010730	38747445	0.122946	0.00917305	0.00428044	0.00344998	0.00291848	3.70725e-05	0.0136099
SRC	14	6	BovineHD0600010731	38748125	0.122946	0.0096998	0.00606475	0.00344998	0.00291848	4.79604e-05	0.0158408
SRC	14	6	BovineHD0600010733	38751637	0.122946	0.0096998	0.00606475	0.00344998	0.00291848	4.79604e-05	0.0158408
SRC	14	6	BovineHD0600010734	38754991	0.122946	0.0096998	0.00606475	0.00344998	0.00291848	4.79604e-05	0.0158408
SRC	14	6	BovineHD0600010735	38758660	0.122946	0.0096998	0.00606475	0.00344998	0.00291848	4.79604e-05	0.0158408
SRC	14	6	BovineHD0600010736	38762470	0.115999	0.0096998	0.00606475	0.00344998	0.00291848	4.55675e-05	0.0154874
SRC	14	6	BovineHD0600010737	38765656	0.115999	0.00934389	0.00497803	0.00344998	0.00291848	3.92361e-05	0.0140482
SRC	14	6	BovineHD0600010739	38774879	0.114286	0.000877917	0.00164669	0.00344998	0.00291848	3.73503e-06	0.00269762
SRC	14	6	MS-rs109570900	38777311	0.114286	0.000877917	0.00164669	0.00344998	0.00291848	3.73503e-06	0.00269762
SRC	14	6	BovineHD0600010741	38779440	0.114286	0.000968082	0.00219242	0.00344998	0.00291848	4.90442e-06	0.0032705
SRC	14	6	BovineHD0600010742	38781062	0.114286	0.000968082	0.00219242	0.00344998	0.00291848	4.90442e-06	0.0032705
SRC	14	6	BovineHD0600010743	38783076	0.114286	0.000968082	0.00219242	0.00344998	0.00291848	4.90442e-06	0.0032705
SRC	14	6	BovineHD0600010744	38788877	0.106636	0.0156554	0.00606475	0.00344998	0.00291848	5.72622e-05	0.0165749
SRC	14	6	BovineHD0600010745	38793698	0.106636	0.0156554	0.00606475	0.00344998	0.00291848	5.72622e-05	0.0165749
SRC	14	6	BovineHD0600010746	38803310	0.100908	0.0156554	0.00606475	0.00344998	0.00291848	5.46195e-05	0.0161652
SRC	14	6	BovineHD0600010747	38807241	0.100908	0.0156554	0.00606475	0.00344998	0.00291848	5.46195e-05	0.0161652
SRC	14	6	MS-rs110251642	38808241	0.100908	0.014768	0.00428044	0.00344998	0.00291848	4.22218e-05	0.0144905
SRC	14	6	MS-rs110422856	38808645	0.100908	0.014768	0.00428044	0.00344998	0.00291848	4.22218e-05	0.0144905
SRC	14	6	BovineHD4100004574	38811533	0.100908	0.014768	0.00428044	0.00344998	0.00291848	4.22218e-05	0.0144905
SRC	14	6	BovineHD0600010748	38816105	0.100908	0.014768	0.00428044	0.00344998	0.00291848	4.22218e-05	0.0144905
SRC	14	6	BovineHD0600010749	38818283	0.100908	0.014768	0.00428044	0.00344998	0.00291848	4.22218e-05	0.0144905
SRC	14	6	BovineHD0600010750	38818907	0.100908	0.014768	0.00428044	0.00344998	0.00291848	4.22218e-05	0.0144905
SRC	14	6	Hapmap27083-BTC-041166	38825835	0.100908	0.014768	0.00428044	0.00344998	0.00291848	4.22218e-05	0.0144905
SRC	14	6	BovineHD0600010751	38827869	0.100908	0.014768	0.00428044	0.00344998	0.00291848	4.22218e-05	0.0144905
SRC	14	6	BovineHD0600010752	38829248	0.100908	0.0156554	0.00606475	0.00344998	0.00291848	5.46195e-05	0.0161652
SRC	14	6	BovineHD4100004575	38830725	0.100908	0.0156554	0.00606475	0.00344998	0.00291848	5.46195e-05	0.0161652
SRC	14	6	BovineHD4100004576	38834676	0.100908	0.0156554	0.00606475	0.00344998	0.00291848	5.46195e-05	0.0161652
SRC	14	6	BovineHD4100004577	38837159	0.100908	0.0156554	0.00606475	0.00344998	0.00291848	5.46195e-05	0.0161652
SRC	14	6	BovineHD4100004578	38840174	0.100908	0.0156554	0.00606475	0.00344998	0.00291848	5.46195e-05	0.0161652
SRC	14	6	BovineHD4100004579	38841588	0.100908	0.0156554	0.00606475	0.00344998	0.00291848	5.46195e-05	0.0161652
SRC	14	6	Hapmap23507-BTC-041133	38845992	0.100908	0.0156554	0.00606475	0.00344998	0.00291848	5.46195e-05	0.0161652
SRC	14	6	BovineHD4100004580	38852093	0.106636	0.0156554	0.00606475	0.00344998	0.00291848	5.72622e-05	0.0165749
SRC	14	6	BovineHD4100004582	38870271	0.106636	0.0156554	0.00606475	0.00344998	0.00291848	5.72622e-05	0.0165749
SRC	14	6	BovineHD0600010757	38878824	0.114286	0.0267077	0.0273815	0.00344998	0.00291848	0.000209718	0.0393172
SRC	14	6	BovineHD0600010758	38886900	0.115999	0.0267077	0.0273815	0.00344998	0.00291848	0.000212226	0.0394791
SRC	14	6	Hapmap23413-BTC-041058	38892842	0.115999	0.0267077	0.0273815	0.000555223	0.00291848	6.20505e-05	0.0174807
SRC	14	6	BovineHD0600010759	38897628	0.115999	0.0259152	0.0258914	0.000555223	0.00291848	5.87427e-05	0.0167277
SRC	14	6	BovineHD0600010760	38900275	0.115999	0.0259152	0.0258914	0.000555223	0.00291848	5.87427e-05	0.0167277
SRC	14	6	BovineHD0600010761	38917456	0.115999	0.0259152	0.0258914	0.000555223	0.00291848	5.87427e-05	0.0167277
SRC	14	6	BovineHD4100004583	38923533	0.115999	0.0259152	0.0258914	0.000555223	0.00291848	5.87427e-05	0.0167277
SRC	14	6	BovineHD4100004585	38928941	0.122946	0.0259152	0.0258914	0.000555223	0.00291848	6.17824e-05	0.0174518
SRC	15	6	BovineHD0600010764	38950070	0.241892	0.0352116	0.0258914	0.000555223	0.00291848	0.000137838	0.0293926
SRC	15	6	BovineHD4100004586	38955154	0.470896	0.0352116	0.0258914	0.000555223	0.00291848	0.000285495	0.0477314
SRC	16	6	BovineHD0600020711	74411437	0.00912085	0.0248285	0.0244441	0.00670539	0.00384385	5.07258e-05	0.0161652
SRC	16	6	BTB-00263420	74434558	0.00803888	0.0404601	0.0400425	0.00344998	0.00384385	5.40886e-05	0.0161652
SRC	16	6	Hapmap50462-BTA-76734	74513088	0.00803888	0.0404601	0.0400425	0.00344998	0.00384385	5.40886e-05	0.0161652
SRC	16	6	BovineHD0600020739	74532750	0.00803888	0.0404601	0.0400425	0.00344998	0.00384385	5.40886e-05	0.0161652
SRC	16	6	BTB-00262270	74546008	0.00803888	0.0053292	0.00606475	0.00344998	0.00384385	3.80084e-06	0.00269762
SRC	16	6	ARS-BFGL-NGS-112030	74579431	0.00803888	0.010815	0.0112848	0.00344998	0.00384385	9.64682e-06	0.00513338
SRC	16	6	Hapmap60182-rs29025531	74606760	0.00803888	0.010815	0.0112848	0.00344998	0.00384385	9.64682e-06	0.00513338
SRC	16	6	BovineHD0600020762	74611181	0.00803888	0.010815	0.0112848	0.00344998	0.00384385	9.64682e-06	0.00513338
SRC	16	6	BTA-121759-no-rs	74637717	0.00803888	0.010815	0.0112848	0.00344998	0.00384385	9.64682e-06	0.00513338
SRC	16	6	BovineHD0600020776	74673860	0.00912085	0.010815	0.0112848	0.00344998	0.00384385	1.07335e-05	0.00564636
SRC	16	6	BovineHD0600020779	74687306	0.00912085	0.010815	0.0112848	0.00344998	0.00384385	1.07335e-05	0.00564636
SRC	16	6	BovineHD0600020788	74721315	0.0154229	0.010815	0.0112848	0.00344998	0.0203724	5.97339e-05	0.0169185
SRC	16	6	BovineHD0600020799	74764944	0.0202063	0.010815	0.0112848	0.00344998	0.0203724	7.36108e-05	0.0195853
SRC	16	6	ARS-BFGL-NGS-4881	74801324	0.0644534	0.010815	0.0112848	0.00344998	0.0203724	0.000178616	0.0352768
SRC	16	6	BovineHD0600020816	74824759	0.113792	0.010815	0.0112848	0.00344998	0.0203724	0.000276978	0.0467783
SRC	17	6	BTB-01393607	80062406	0.00467906	0.0123383	0.0199643	0.00670539	0.0845695	0.000170361	0.0341896
SRC	17	6	Hapmap42715-BTA-87995	80128784	0.00467906	0.0123383	0.0199643	0.00670539	0.0443325	0.000105358	0.0248338
SRC	17	6	BTA-87989-no-rs	80188185	0.00467906	0.0123383	0.0199643	0.00670539	0.0443325	0.000105358	0.0248338
SRC	17	6	BovineHD0600022120	80217528	0.0049021	0.0123383	0.0199643	0.00670539	0.0443325	0.000109061	0.0254786
SRC	17	6	BovineHD0600022123	80232706	0.0049021	0.0123383	0.0199643	0.00670539	0.0443325	0.000109061	0.0254786
SRC	17	6	BTB-01904349	80251687	0.00520107	0.0123383	0.0199643	0.00670539	0.0443325	0.000113946	0.0262043
SRC	17	6	BovineHD0600022137	80276956	0.00520107	0.0123383	0.0199643	0.00670539	0.0443325	0.000113946	0.0262043
SRC	17	6	BovineHD0600022148	80299653	0.00662472	0.0123383	0.0199643	0.00670539	0.0443325	0.000136148	0.0292155
SRC	17	6	BovineHD0600022160	80346251	0.00662472	0.0123383	0.0199643	0.00670539	0.0443325	0.000136148	0.0292155
SRC	17	6	Hapmap45091-BTA-20633	80394422	0.00662472	0.0112516	0.0163482	0.00670539	0.0443325	0.000114157	0.0262043
SRC	17	6	BovineHD0600022181	80495070	0.00662472	0.0112516	0.0163482	0.00670539	0.0158215	5.31803e-05	0.0161652
SRC	17	6	BTB-02078616	80545597	0.00662472	0.0112516	0.0163482	0.00670539	0.0158215	5.31803e-05	0.0161652
SRC	17	6	BovineHD0600022211	80635533	0.00662472	0.00858461	0.00349743	0.00670539	0.0158215	1.63443e-05	0.0076878
SRC	17	6	BTB-01788557	80639763	0.00662472	0.00858461	0.00349743	0.00670539	0.0158215	1.63443e-05	0.0076878
SRC	17	6	BTB-01788388	80664740	0.00662472	0.0100984	0.00736976	0.00670539	0.0158215	2.97323e-05	0.0122849
SRC	17	6	BovineHD0600022242	80701893	0.00662472	0.0571738	0.0416465	0.00670539	0.0176011	0.00027321	0.0464289
SRC	18	6	BovineHD0600022750	82500800	0.0167089	0.0053292	0.00606475	0.00344998	0.0295692	3.64498e-05	0.0135226
SRC	18	6	BovineHD0600022754	82522536	0.0167089	0.0053292	0.00606475	0.00344998	0.0295692	3.64498e-05	0.0135226
SRC	18	6	BTA-77034-no-rs	82540280	0.0016894	0.0053292	0.00606475	0.00344998	0.0295692	5.4468e-06	0.00345714
SRC	18	6	BovineHD0600022764	82552852	0.0016894	0.0053292	0.00606475	0.00344998	0.0295692	5.4468e-06	0.00345714
SRC	18	6	Hapmap50464-BTA-77021	82560990	0.0016894	0.053738	0.0400425	0.00670539	0.0295692	0.000139205	0.0293926
SRC	18	6	Hapmap24320-BTC-043265	82581449	0.0016894	0.0880527	0.0692511	0.00670539	0.0295692	0.00026391	0.0453606
SRC	18	6	BovineHD0600022770	82587025	0.0016894	0.0880527	0.0692511	0.00670539	0.0295692	0.00026391	0.0453606
SRC	19	13	BovineHD1300011651	40379747	0.00341201	0.0112516	0.0163482	0.0524852	0.0287625	0.000207614	0.0389923
SRC	19	13	BovineHD1300011661	40397610	0.00341201	0.0112516	0.0163482	0.0524852	0.0287625	0.000207614	0.0389923
SRC	19	13	BovineHD1300011665	40408438	0.00341201	0.0112516	0.0163482	0.0524852	0.0287625	0.000207614	0.0389923
SRC	19	13	BovineHD1300024579	40412015	0.00851342	0.0117309	0.0178621	0.0266033	0.0287625	0.000271151	0.0463031
SRC	19	13	BovineHD1300011688	40483026	0.00341201	0.0117309	0.0178621	0.0266033	0.0287625	0.000141084	0.0296704
SRC	19	13	BovineHD1300011690	40489149	0.00322694	0.0117309	0.0178621	0.0266033	0.0287625	0.000135462	0.0291872
SRC	19	13	ARS-BFGL-NGS-44116	40491708	0.00322694	0.0117309	0.0178621	0.0266033	0.0287625	0.000135462	0.0291872
SRC	19	13	BovineHD1300011694	40505599	0.00177007	0.0117309	0.0178621	0.0266033	0.0196511	6.5546e-05	0.0179845
SRC	19	13	BovineHD1300011700	40521853	0.00177007	0.0117309	0.0178621	0.0266033	0.0196511	6.5546e-05	0.0179845
SRC	19	13	BovineHD1300011708	40541380	0.0017416	0.0117309	0.0178621	0.0524852	0.0196511	0.000105113	0.0248338
SRC	19	13	ARS-BFGL-NGS-14594	40547718	0.00177007	0.00603153	0.00987064	0.0266033	0.0196511	2.9423e-05	0.012205
SRC	19	13	BovineHD1300011713	40551437	0.0017416	0.00660099	0.0112848	0.0524852	0.0196511	5.55323e-05	0.0163125
SRC	19	13	BovineHD1300011721	40572058	0.00177007	0.00660099	0.0112848	0.0524852	0.0196511	5.62287e-05	0.0164566
SRC	19	13	BovineHD4100010140	40585851	0.00220666	0.00660099	0.0112848	0.0524852	0.0196511	6.65526e-05	0.0181661
SRC	19	13	BovineHD1300011728	40596383	0.00220666	0.00660099	0.0112848	0.0524852	0.0196511	6.65526e-05	0.0181661
SRC	19	13	ARS-BFGL-NGS-29144	40606621	0.00220666	0.00568511	0.0091683	0.0524852	0.0196511	5.32409e-05	0.0161652
SRC	19	13	BovineHD1300011740	40626101	0.00220666	0.00568511	0.0091683	0.0524852	0.0196511	5.32409e-05	0.0161652
SRC	19	13	ARS-BFGL-NGS-27078	40628125	0.00220666	0.00568511	0.0091683	0.0524852	0.0196511	5.32409e-05	0.0161652
SRC	19	13	BovineHD1300011746	40646107	0.00182227	0.00568511	0.0091683	0.0524852	0.0196511	4.5911e-05	0.0155539
SRC	19	13	ARS-BFGL-NGS-30012	40666278	0.00220666	0.00568511	0.0091683	0.0266033	0.0196511	3.21611e-05	0.0127389
SRC	19	13	BovineHD1300011766	40707518	0.00182227	0.00568511	0.0091683	0.0266033	0.0196511	2.76187e-05	0.0115475
SRC	19	13	BovineHD1300011777	40745905	0.00220666	0.00568511	0.0091683	0.0266033	0.0196511	3.21611e-05	0.0127389
SRC	19	13	ARS-BFGL-NGS-21158	40753080	0.00220666	0.00568511	0.0091683	0.0266033	0.0196511	3.21611e-05	0.0127389
SRC	19	13	ARS-BFGL-NGS-15975	40815971	0.00322694	0.00568511	0.0091683	0.0266033	0.156027	0.00021069	0.0393595
SRC	19	13	BovineHD1300011810	40855608	0.00220666	0.00568511	0.0091683	0.0266033	0.156027	0.000160529	0.0328421
SRC	19	13	BovineHD1300011813	40870254	0.00220666	0.00568511	0.0091683	0.0266033	0.156027	0.000160529	0.0328421
SRC	19	13	BovineHD1300011825	40899752	0.00220666	0.00568511	0.0091683	0.0266033	0.156027	0.000160529	0.0328421
SRC	19	13	BovineHD1300011832	40909103	0.00322694	0.00568511	0.0091683	0.0266033	0.156027	0.00021069	0.0393595
SRC	19	13	BovineHD1300011859	40990984	0.00322694	0.00660099	0.0112848	0.0266033	0.156027	0.000258652	0.0451193
SRC	19	13	BovineHD1300011867	41013414	0.00322694	0.00660099	0.0112848	0.0266033	0.156027	0.000258652	0.0451193
SRC	19	13	BovineHD1300011870	41016323	0.00322694	0.00660099	0.0112848	0.0266033	0.156027	0.000258652	0.0451193
SRC	19	13	Hapmap58773-rs29015694	41023312	0.00322694	0.00660099	0.0112848	0.013482	0.156027	0.000165098	0.0333877
SRC	19	13	BovineHD1300011878	41035630	0.00322694	0.00660099	0.0112848	0.013482	0.156027	0.000165098	0.0333877
SRC	19	13	ARS-BFGL-NGS-113071	41083814	0.00220666	0.00660099	0.0112848	0.013482	0.156027	0.000125249	0.028018
SRC	19	13	BovineHD1300011899	41132574	0.00182227	0.00660099	0.0112848	0.013482	0.0244061	2.48974e-05	0.0105776
SRC	19	13	Hapmap32533-BTA-123227	41133477	0.00182227	0.00660099	0.0112848	0.013482	0.0244061	2.48974e-05	0.0105776
SRC	19	13	BovineHD1300011910	41181985	0.00182227	0.00660099	0.0112848	0.013482	0.0244061	2.48974e-05	0.0105776
SRC	19	13	BovineHD1300011920	41222611	0.00182227	0.00660099	0.0112848	0.013482	0.0244061	2.48974e-05	0.0105776
SRC	19	13	BovineHD1300011924	41233635	0.000958591	0.0123383	0.0199643	0.0524852	0.0244061	8.71528e-05	0.0220206
SRC	19	13	Hapmap47248-BTA-32461	41258124	0.00182227	0.0123383	0.0199643	0.013482	0.0244061	5.37673e-05	0.0161652
SRC	19	13	BovineHD1300011936	41279478	0.000958591	0.0123383	0.0199643	0.0524852	0.0244061	8.71528e-05	0.0220206
SRC	19	13	ARS-BFGL-NGS-22137	41291761	0.000441331	0.0123383	0.0199643	0.161466	0.0244061	0.000114126	0.0262043
SRC	19	13	BovineHD1300011943	41303962	0.000958591	0.0123383	0.0199643	0.0524852	0.0244061	8.71528e-05	0.0220206
SRC	19	13	BovineHD1300011945	41310350	0.000441331	0.0123383	0.0199643	0.0524852	0.0244061	4.82999e-05	0.015903
SRC	19	13	ARS-BFGL-NGS-115482	41337809	0.000441331	0.00660099	0.0112848	0.0524852	0.0244061	2.2264e-05	0.00985622
SRC	19	13	BovineHD1300011967	41382262	0.000441331	0.00660099	0.0112848	0.0524852	0.0244061	2.2264e-05	0.00985622
SRC	19	13	BovineHD1300011995	41466644	0.000958591	0.00660099	0.0112848	0.0524852	0.221752	0.000232004	0.0415721
SRC	19	13	ARS-BFGL-NGS-40188	41484694	0.000958591	0.00660099	0.0112848	0.0524852	0.221752	0.000232004	0.0415721
SRC	19	13	BovineHD1300012012	41516343	0.000958591	0.00660099	0.0112848	0.0524852	0.221752	0.000232004	0.0415721
SRC	19	13	BovineHD1300012018	41538375	0.000958591	0.00660099	0.0112848	0.0524852	0.221752	0.000232004	0.0415721
SRC	19	13	BovineHD1300012029	41579460	0.000261002	0.00660099	0.0112848	0.0524852	0.221752	9.03796e-05	0.0224061
SRC	19	13	BovineHD1300012034	41602693	0.000261002	0.00660099	0.0112848	0.013482	0.221752	3.38425e-05	0.0130558
SRC	19	13	BovineHD1300012041	41627400	0.000261002	0.00660099	0.0112848	0.0524852	0.221752	9.03796e-05	0.0224061
SRC	19	13	BovineHD1300012042	41631213	0.000261002	0.00660099	0.0112848	0.0524852	0.221752	9.03796e-05	0.0224061
SRC	19	13	BovineHD4100010154	41643163	0.000223038	0.00660099	0.0112848	0.161466	0.221752	0.000185102	0.0360664
SRC	19	13	BovineHD1300012057	41657791	0.000223038	0.00660099	0.0112848	0.161466	0.221752	0.000185102	0.0360664
SRC	19	13	ARS-BFGL-NGS-8449	41669155	0.000223038	0.00660099	0.0112848	0.161466	0.221752	0.000185102	0.0360664
SRC	19	13	BovineHD1300012070	41678593	0.000223038	0.00660099	0.0112848	0.161466	0.221752	0.000185102	0.0360664
SRC	19	13	BTB-00522444	41702235	0.000958591	0.00660099	0.0112848	0.161466	0.0559352	0.000179126	0.0352768
SRC	19	13	BovineHD1300012084	41724999	0.000958591	0.00660099	0.0112848	0.161466	0.0559352	0.000179126	0.0352768
SRC	19	13	BovineHD1300012086	41729017	0.000958591	0.00660099	0.0112848	0.161466	0.0559352	0.000179126	0.0352768
SRC	19	13	BovineHD1300012097	41748693	0.00104401	0.00660099	0.0112848	0.161466	0.0559352	0.000190384	0.0366045
SRC	19	13	BovineHD1300012104	41765629	0.00113892	0.00660099	0.0112848	0.0524852	0.0559352	8.83367e-05	0.0222663
SRC	19	13	BovineHD1300012108	41774580	0.00163245	0.00660099	0.0112848	0.0524852	0.0559352	0.000115382	0.0263136
SRC	19	13	BovineHD1300012110	41779744	0.00164194	0.00725112	0.0129362	0.0266033	0.0559352	8.25092e-05	0.0212032
SRC	19	13	Hapmap47567-BTA-32536	41800337	0.00232529	0.00725112	0.0129362	0.0266033	0.0559352	0.000106949	0.0251526
SRC	19	13	BovineHD1300012133	41823850	0.0049543	0.00725112	0.0129362	0.013482	0.0559352	0.000117258	0.0266838
SRC	19	13	Hapmap58859-rs29023610	41833607	0.00602678	0.00725112	0.0129362	0.013482	0.0559352	0.000135422	0.0291872
SRC	19	13	BovineHD1300012154	41908852	0.0049543	0.00725112	0.0129362	0.0266033	0.0559352	0.000185532	0.0360664
SRC	19	13	BovineHD1300012160	41932923	0.0049543	0.00725112	0.0129362	0.0266033	0.0559352	0.000185532	0.0360664
SRC	19	13	BovineHD1300012162	41941737	0.00602678	0.00725112	0.0129362	0.013482	0.0559352	0.000135422	0.0291872
SRC	19	13	ARS-BFGL-NGS-109376	41952009	0.00602678	0.00725112	0.0129362	0.013482	0.0559352	0.000135422	0.0291872
SRC	19	13	BovineHD1300012177	41993777	0.00987538	0.00725112	0.0129362	0.013482	0.0559352	0.000193726	0.0370443
SRC	19	13	BovineHD1300012180	41998459	0.00987538	0.00725112	0.0129362	0.013482	0.0559352	0.000193726	0.0370443
SRC	19	13	ARS-BFGL-NGS-113343	42043229	0.00987538	0.00725112	0.0129362	0.013482	0.0204958	9.37604e-05	0.0229739
SRC	19	13	BovineHD1300012208	42059718	0.00987538	0.00725112	0.0129362	0.013482	0.0204958	9.37604e-05	0.0229739
SRC	19	13	BovineHD1300012212	42071690	0.00987538	0.00660099	0.0112848	0.013482	0.0204958	8.14212e-05	0.0209748
SRC	19	13	BovineHD1300024580	42117706	0.00987538	0.00660099	0.0112848	0.013482	0.0204958	8.14212e-05	0.0209748
SRC	19	13	BovineHD1300012233	42137191	0.00987538	0.00660099	0.0112848	0.013482	0.0204958	8.14212e-05	0.0209748
SRC	19	13	BovineHD1300012237	42161231	0.00987538	0.00660099	0.0112848	0.013482	0.0204958	8.14212e-05	0.0209748
SRC	19	13	BovineHD1300012239	42166728	0.00987538	0.00660099	0.0112848	0.013482	0.0204958	8.14212e-05	0.0209748
SRC	19	13	ARS-BFGL-NGS-14104	42192875	0.00987538	0.00660099	0.0112848	0.013482	0.0204958	8.14212e-05	0.0209748
SRC	19	13	BovineHD4100010159	42228724	0.00987538	0.00660099	0.0112848	0.0266033	0.0204958	0.000130168	0.028632
SRC	19	13	Hapmap47251-BTA-32677	42230721	0.00987538	0.00660099	0.0112848	0.0266033	0.0204958	0.000130168	0.028632
SRC	19	13	ARS-BFGL-NGS-31452	42257575	0.00987538	0.00660099	0.0112848	0.013482	0.0204958	8.14212e-05	0.0209748
SRC	19	13	BovineHD1300012265	42268324	0.0100699	0.00660099	0.0112848	0.0266033	0.0204958	0.000132052	0.0288059
SRC	19	13	BovineHD1300012273	42279119	0.00987538	0.00660099	0.0112848	0.0266033	0.0204958	0.000130168	0.028632
SRC	19	13	Hapmap47569-BTA-32680	42281089	0.00987538	0.00660099	0.0112848	0.0266033	0.0204958	0.000130168	0.028632
SRC	20	13	BTB-00522855	42734339	0.00936287	0.00725112	0.0129362	0.0266033	0.0540228	0.000284032	0.0475773
SRC	20	13	BovineHD1300012440	42746609	0.00954794	0.00372522	0.00736976	0.0266033	0.0540228	0.000141447	0.0296875
SRC	20	13	BovineHD1300012443	42756280	0.0130074	0.00372522	0.00736976	0.0266033	0.0540228	0.000177187	0.0352242
SRC	20	13	BovineHD1300012492	42909492	0.0160778	0.00449399	0.0129362	0.00670539	0.00588916	2.42451e-05	0.0105776
SRC	20	13	ARS-BFGL-NGS-57335	42927726	0.0302051	0.00449399	0.0129362	0.00670539	0.00588916	4.04055e-05	0.0142859
SRC	20	13	BovineHD1300012502	42932696	0.0302051	0.00449399	0.0129362	0.00670539	0.00588916	4.04055e-05	0.0142859
SRC	20	13	ARS-BFGL-NGS-14221	42966892	0.0302051	0.00449399	0.0129362	0.00670539	0.00588916	4.04055e-05	0.0142859
SRC	20	13	BovineHD1300012525	42982830	0.0214544	0.00449399	0.0129362	0.00670539	0.00588916	3.06525e-05	0.0125666
SRC	20	13	Hapmap54073-rs29012511	42984032	0.0214544	0.00449399	0.0129362	0.00670539	0.00588916	3.06525e-05	0.0125666
SRC	20	13	BTA-32517-no-rs	43009513	0.0141084	0.00228733	0.00736976	0.00670539	0.00588916	9.48841e-06	0.00513338
SRC	20	13	BovineHD1300012540	43013530	0.0130074	0.00228733	0.00736976	0.00670539	0.00588916	8.85248e-06	0.00498987
SRC	20	13	BovineHD1300012545	43024572	0.0141084	0.00228733	0.00736976	0.00670539	0.00588916	9.48841e-06	0.00513338
SRC	20	13	ARS-BFGL-NGS-44218	43033627	0.0214544	0.00207378	0.00606475	0.00670539	0.00588916	1.11045e-05	0.00569835
SRC	20	13	BovineHD1300012558	43050495	0.0302051	0.00207378	0.00606475	0.00670539	0.00588916	1.48541e-05	0.00717917
SRC	20	13	ARS-BFGL-NGS-113308	43054682	0.031904	0.00207378	0.00606475	0.00670539	0.00588916	1.55598e-05	0.00745187
SRC	20	13	ARS-BFGL-NGS-71025	43113693	0.0302051	0.00207378	0.00606475	0.00670539	0.00588916	1.48541e-05	0.00717917
SRC	20	13	ARS-BFGL-NGS-100409	43152577	0.0214544	0.00207378	0.00606475	0.00670539	0.00588916	1.11045e-05	0.00569835
SRC	20	13	ARS-BFGL-NGS-111332	43159322	0.0141084	0.00228733	0.00736976	0.00670539	0.00588916	9.48841e-06	0.00513338
SRC	20	13	BovineHD1300012608	43193864	0.0121247	0.00228733	0.00736976	0.00670539	0.00588916	8.33591e-06	0.00474751
SRC	20	13	BovineHD1300012619	43224267	0.0141084	0.00449399	0.0129362	0.00670539	0.0126278	3.91521e-05	0.0140482
SRC	20	13	BovineHD1300012626	43262640	0.0121247	0.00449399	0.0129362	0.0266033	0.0126278	9.24885e-05	0.0227983
SRC	20	13	BovineHD1300012633	43287356	0.0141084	0.00449399	0.0129362	0.0266033	0.0126278	0.000103653	0.0245971
SRC	20	13	BTB-00523437	43319313	0.0141084	0.00449399	0.0129362	0.00670539	0.0126278	3.91521e-05	0.0140482
SRC	20	13	BovineHD1300012658	43379542	0.0214544	0.00449399	0.0129362	0.00670539	0.0126278	5.45005e-05	0.0161652
SRC	20	13	BovineHD1300012663	43406829	0.0214544	0.00449399	0.0129362	0.00670539	0.0126278	5.45005e-05	0.0161652
SRC	20	13	Hapmap23870-BTA-128381	43427963	0.0214544	0.00449399	0.0129362	0.00670539	0.0126278	5.45005e-05	0.0161652
SRC	20	13	BovineHD1300012685	43445731	0.0141084	0.00449399	0.0129362	0.00670539	0.0126278	3.91521e-05	0.0140482
SRC	20	13	BovineHD1300012692	43464094	0.0121247	0.00449399	0.0129362	0.00670539	0.0126278	3.4707e-05	0.0131581
SRC	20	13	BovineHD1300012700	43493151	0.0141084	0.00858461	0.0225269	0.00670539	0.0126278	8.32382e-05	0.0213385
SRC	20	13	BovineHD1300012795	43820154	0.0089073	0.00449399	0.0129362	0.0266033	0.0198694	0.000101844	0.0244989
SRC	20	13	BovineHD1300012797	43824517	0.0383626	0.00449399	0.0129362	0.0266033	0.0198694	0.000295978	0.0485746
SRC	20	13	BovineHD1300012804	43851432	0.0089073	0.00449399	0.0129362	0.0266033	0.0198694	0.000101844	0.0244989
SRC	20	13	BovineHD1300012806	43860199	0.0089073	0.00449399	0.0129362	0.0266033	0.0198694	0.000101844	0.0244989
SRC	20	13	BovineHD1300024581	43887944	0.0089073	0.00449399	0.0129362	0.013482	0.0198694	6.32575e-05	0.0176321
SRC	20	13	BovineHD1300012820	43913456	0.0089073	0.00449399	0.0129362	0.013482	0.0198694	6.32575e-05	0.0176321
SRC	20	13	BovineHD1300012825	43925885	0.0089073	0.00449399	0.0129362	0.013482	0.0198694	6.32575e-05	0.0176321
[truncated: 824 more rows]
