# Supplementary material for: Signatures of selection reveal candidate genes involved in economic traits and cold acclimation in five Swedish cattle breeds
Source: Genet Sel Evol. 2020 Sep 4;52:52. doi: 10.1186/s12711-020-00571-5 (PMC7487911; doi:10.1186/s12711-020-00571-5)
Supplement: Supplementary file 2 — Additional file 2: Table S2. Full list of protein coding genes identified (using UMD3.1 genome assembly) from the genomic regions under putative selection. The 1st column represents the abbreviated name for each breed, and the 6th column represents the number (ID) of significant genomic region under putative selection (within each breed) and the rank of each gene within that region (i.e. the value 1 represents the closest gene to the most significant SNP within each region). [file 12711_2020_571_MOESM2_ESM.xlsx]

## Sheet: Additional file 2
Breed	BTA	GeneEnsembleID	GeneType	CoreSNP	(Region)(GeneRankWithinRegion)	GeneSymbol
FNC	1	ENSBTAG00000015212	protein_coding	BovineHD0100000734	(1)(8)	IFNAR2
FNC	1	ENSBTAG00000047288	protein_coding	BovineHD0100000734	(1)(7)	LOC526226
FNC	1	ENSBTAG00000037547	protein_coding	BovineHD0100000734	(1)(6)	OLIG1
FNC	1	ENSBTAG00000043993	protein_coding	BovineHD0100000734	(1)(5)	C1H21orf62
FNC	1	ENSBTAG00000003064	protein_coding	BovineHD0100000734	(1)(4)	PAXBP1
FNC	1	ENSBTAG00000003063	protein_coding	BovineHD0100000734	(1)(3)	SYNJ1
FNC	1	ENSBTAG00000003059	protein_coding	BovineHD0100000734	(1)(2)	C1H21orf59
FNC	1	ENSBTAG00000017310	protein_coding	BovineHD0100000734	(1)(1)	EVA1C
FNC	1	ENSBTAG00000011524	protein_coding	BovineHD0100036051	(2)(1)	XRN1
FNC	4	ENSBTAG00000046823	protein_coding	BovineHD0400015107	(7)(1)	LOC100847946
FNC	4	ENSBTAG00000032844	protein_coding	BovineHD0400015107	(7)(2)	GPR85
FNC	5	ENSBTAG00000012272	protein_coding	BovineHD0500000303	(8)(1)	TMEM19
FNC	5	ENSBTAG00000022083	protein_coding	BovineHD0500023351	(11)(3)	REP15
FNC	5	ENSBTAG00000004283	protein_coding	BovineHD0500023351	(11)(2)	PPFIBP1
FNC	5	ENSBTAG00000002775	protein_coding	BovineHD0500023351	(11)(1)	C5H12orf71
FNC	5	ENSBTAG00000047191	protein_coding	BovineHD0500030467	(12)(13)	KCNA6
FNC	5	ENSBTAG00000017378	protein_coding	BovineHD0500030467	(12)(12)	GALNT8
FNC	5	ENSBTAG00000005465	protein_coding	BovineHD0500030467	(12)(11)	NDUFA9
FNC	5	ENSBTAG00000001020	protein_coding	BovineHD0500030467	(12)(10)	AKAP3
FNC	5	ENSBTAG00000007556	protein_coding	BovineHD0500030467	(12)(9)	DYRK4
FNC	5	ENSBTAG00000047347	protein_coding	BovineHD0500030467	(12)(8)	LOC100336690
FNC	5	ENSBTAG00000048162	protein_coding	BovineHD0500030467	(12)(7)	C5H12orf4
FNC	5	ENSBTAG00000040065	protein_coding	BovineHD0500030467	(12)(6)	RAD51AP1
FNC	5	ENSBTAG00000046519	protein_coding	BovineHD0500030467	(12)(5)	LOC107131210
FNC	5	ENSBTAG00000006800	protein_coding	BovineHD0500030467	(12)(2)	FGF6
FNC	5	ENSBTAG00000030343	protein_coding	BovineHD0500030467	(12)(1)	FGF23
FNC	5	ENSBTAG00000016650	protein_coding	BovineHD0500030467	(12)(3)	TIGAR
FNC	5	ENSBTAG00000016649	protein_coding	BovineHD0500030467	(12)(4)	CCND2
FNC	5	ENSBTAG00000009704	protein_coding	ARS-BFGL-NGS-63306	(14)(3)	CECR2
FNC	5	ENSBTAG00000014238	protein_coding	ARS-BFGL-NGS-63306	(14)(1)	ATP6V1E1
FNC	5	ENSBTAG00000013956	protein_coding	ARS-BFGL-NGS-63306	(14)(2)	BCL2L13
FNC	5	ENSBTAG00000013988	protein_coding	ARS-BFGL-NGS-63306	(14)(4)	BID
FNC	7	ENSBTAG00000044067	protein_coding	BovineHD0700016994	(23)(1)	PLAC8L1
FNC	8	ENSBTAG00000003532	protein_coding	BovineHD0800016820	(26)(1)	TLE4
FNC	9	ENSBTAG00000026716	protein_coding	BovineHD0900005973	(27)(1)	IBTK
FNC	10	ENSBTAG00000014234	protein_coding	Hapmap53454-rs29027326	(28)(1)	C10H14orf53
FNC	10	ENSBTAG00000012545	protein_coding	BovineHD1000030375	(29)(1)	CASC4
FNC	11	ENSBTAG00000040296	protein_coding	BovineHD1100027468	(30)(3)	GPR21
FNC	11	ENSBTAG00000024604	protein_coding	BovineHD1100027468	(30)(2)	ENSBTAG00000024604
FNC	11	ENSBTAG00000021921	protein_coding	BovineHD1100027468	(30)(1)	STRBP
FNC	14	ENSBTAG00000017478	protein_coding	ARS-BFGL-NGS-17803	(34)(1)	GSDMC
FNC	14	ENSBTAG00000038281	protein_coding	BovineHD1400015243	(38)(1)	CSMD3
FNC	15	ENSBTAG00000019059	protein_coding	BovineHD1500015386	(39)(2)	ATG16L2
FNC	15	ENSBTAG00000019062	protein_coding	BovineHD1500015386	(39)(1)	FCHSD2
FNC	15	ENSBTAG00000039050	protein_coding	BovineHD1500015386	(39)(3)	P2RY2
FNC	15	ENSBTAG00000038737	protein_coding	BovineHD1500015386	(39)(4)	P2RY6
FNC	15	ENSBTAG00000012505	protein_coding	BovineHD1500015386	(39)(5)	ARHGEF17
FNC	15	ENSBTAG00000016494	protein_coding	BovineHD1500015386	(39)(6)	RELT
FNC	15	ENSBTAG00000016497	protein_coding	BovineHD1500015386	(39)(7)	FAM168A
FNC	15	ENSBTAG00000009830	protein_coding	BovineHD1500015386	(39)(8)	PLEKHB1
FNC	15	ENSBTAG00000000025	protein_coding	BovineHD1500015386	(39)(9)	RAB6A
FNC	15	ENSBTAG00000008347	protein_coding	BovineHD1500015386	(39)(10)	MRPL48
FNC	15	ENSBTAG00000003679	protein_coding	BovineHD1500015386	(39)(11)	PAAF1
FNC	15	ENSBTAG00000003682	protein_coding	BovineHD1500015386	(39)(12)	DNAJB13
FNC	15	ENSBTAG00000003692	protein_coding	BovineHD1500015386	(39)(13)	UCP2
FNC	15	ENSBTAG00000005259	protein_coding	BovineHD1500015386	(39)(14)	UCP3
FNC	16	ENSBTAG00000019798	protein_coding	ARS-BFGL-NGS-100487	(40)(5)	PIGR
FNC	16	ENSBTAG00000019799	protein_coding	ARS-BFGL-NGS-100487	(40)(3)	FCAMR
FNC	16	ENSBTAG00000019796	protein_coding	ARS-BFGL-NGS-100487	(40)(2)	FCMR
FNC	16	ENSBTAG00000007851	protein_coding	ARS-BFGL-NGS-100487	(40)(1)	IL24
FNC	16	ENSBTAG00000018143	protein_coding	ARS-BFGL-NGS-100487	(40)(4)	C16H1orf116
FNC	16	ENSBTAG00000020273	protein_coding	ARS-BFGL-NGS-100487	(40)(6)	YOD1
FNC	16	ENSBTAG00000038222	protein_coding	BovineHD1600015532	(41)(3)	ENSBTAG00000038222
FNC	16	ENSBTAG00000012389	protein_coding	BovineHD1600015532	(41)(2)	LOC525100
FNC	16	ENSBTAG00000038264	protein_coding	BovineHD1600015532	(41)(1)	LOC525101
FNC	17	ENSBTAG00000039325	protein_coding	ARS-USMARC-507	(45)(4)	GYPA
FNC	17	ENSBTAG00000047331	protein_coding	ARS-USMARC-507	(45)(3)	GYPB
FNC	17	ENSBTAG00000003399	protein_coding	ARS-USMARC-507	(45)(2)	SMARCA5
FNC	17	ENSBTAG00000002813	protein_coding	ARS-USMARC-507	(45)(1)	GAB1
FNC	21	ENSBTAG00000006621	protein_coding	BovineHD2100000270	(50)(5)	ENSBTAG00000006621
FNC	21	ENSBTAG00000023079	protein_coding	BovineHD2100000270	(50)(4)	ENSBTAG00000023079
FNC	21	ENSBTAG00000006648	protein_coding	BovineHD2100000270	(50)(3)	ENSBTAG00000006648
FNC	21	ENSBTAG00000013567	protein_coding	BovineHD2100000270	(50)(2)	ENSBTAG00000013567
FNC	21	ENSBTAG00000035333	protein_coding	BovineHD2100000270	(50)(1)	ENSBTAG00000035333
FNC	24	ENSBTAG00000039248	protein_coding	BovineHD2400013960	(53)(2)	ENSBTAG00000039248
FNC	24	ENSBTAG00000002863	protein_coding	BovineHD2400013960	(53)(1)	ACAA2
FNC	24	ENSBTAG00000000531	protein_coding	BovineHD2400017296	(54)(1)	LOC529488
FNC	24	ENSBTAG00000035171	protein_coding	BovineHD2400018199	(56)(7)	SERPINB12
FNC	24	ENSBTAG00000035182	protein_coding	BovineHD2400018199	(56)(6)	SERPINB13
FNC	24	ENSBTAG00000039037	protein_coding	BovineHD2400018199	(56)(5)	SERPINB4
FNC	24	ENSBTAG00000037608	protein_coding	BovineHD2400018199	(56)(4)	ENSBTAG00000037608
FNC	24	ENSBTAG00000037554	protein_coding	BovineHD2400018199	(56)(3)	ENSBTAG00000037554
FNC	24	ENSBTAG00000035224	protein_coding	BovineHD2400018199	(56)(2)	ENSBTAG00000035224
FNC	24	ENSBTAG00000040586	protein_coding	BovineHD2400018199	(56)(1)	ENSBTAG00000040586
FNC	29	ENSBTAG00000047141	protein_coding	BovineHD2900011663	(57)(3)	PAG7
FNC	29	ENSBTAG00000007849	protein_coding	BovineHD2900011663	(57)(1)	ENSBTAG00000007849
FNC	29	ENSBTAG00000045670	protein_coding	BovineHD2900011663	(57)(2)	ENSBTAG00000045670
FNC	29	ENSBTAG00000014830	protein_coding	ARS-BFGL-NGS-86495	(58)(3)	PPP1R32
FNC	29	ENSBTAG00000047786	protein_coding	ARS-BFGL-NGS-86495	(58)(2)	LRRC10B
FNC	29	ENSBTAG00000019947	protein_coding	ARS-BFGL-NGS-86495	(58)(1)	ENSBTAG00000019947
SMC	1	ENSBTAG00000017310	protein_coding	BovineHD0100000734	(1)(2)	EVA1C
SMC	1	ENSBTAG00000012412	protein_coding	BovineHD0100000734	(1)(1)	URB1
SMC	1	ENSBTAG00000023718	protein_coding	BovineHD0100000734	(1)(3)	MRAP
SMC	1	ENSBTAG00000016619	protein_coding	BovineHD0100000734	(1)(4)	MIS18A
SMC	1	ENSBTAG00000023447	protein_coding	BovineHD0100033150	(2)(1)	ENSBTAG00000023447
SMC	5	ENSBTAG00000034985	protein_coding	BTB-00215816	(4)(1)	PHLDA1
SMC	5	ENSBTAG00000014609	protein_coding	BTB-00219662	(5)(1)	PPP1R12A
SMC	5	ENSBTAG00000047292	protein_coding	BovineHD0500016547	(6)(7)	LOC787518
SMC	5	ENSBTAG00000007873	protein_coding	BovineHD0500016547	(6)(6)	LOC787535
SMC	5	ENSBTAG00000026030	protein_coding	BovineHD0500016547	(6)(1)	LOC787659
SMC	5	ENSBTAG00000038521	protein_coding	BovineHD0500016547	(6)(2)	LOC507560
SMC	5	ENSBTAG00000031111	protein_coding	BovineHD0500016547	(6)(3)	ENSBTAG00000031111
SMC	5	ENSBTAG00000006313	protein_coding	BovineHD0500016547	(6)(4)	OR6C76
SMC	5	ENSBTAG00000024607	protein_coding	BovineHD0500016547	(6)(5)	OR6C75
SMC	5	ENSBTAG00000048224	protein_coding	BovineHD0500016547	(6)(8)	LOC100138866
SMC	5	ENSBTAG00000045684	protein_coding	BovineHD0500016547	(6)(9)	LOC787866
SMC	5	ENSBTAG00000015043	protein_coding	BovineHD0500021843	(8)(5)	MFNG
SMC	5	ENSBTAG00000015044	protein_coding	BovineHD0500021843	(8)(4)	CARD10
SMC	5	ENSBTAG00000016661	protein_coding	BovineHD0500021843	(8)(3)	USP18
SMC	5	ENSBTAG00000030632	protein_coding	BovineHD0500021843	(8)(1)	ALG10
SMC	5	ENSBTAG00000000606	protein_coding	BovineHD0500021843	(8)(2)	SYT10
SMC	6	ENSBTAG00000011170	protein_coding	ARS-BFGL-NGS-24864	(12)(1)	JAKMIP1
SMC	6	ENSBTAG00000015409	protein_coding	BovineHD4100005554	(13)(1)	ENSBTAG00000015409
SMC	7	ENSBTAG00000015735	protein_coding	BovineHD0700002164	(15)(1)	CYP4F2
SMC	8	ENSBTAG00000003532	protein_coding	BovineHD0800016820	(17)(1)	TLE4
SMC	8	ENSBTAG00000032093	protein_coding	Hapmap51639-BTA-81812	(18)(9)	SPINK4
SMC	8	ENSBTAG00000017845	protein_coding	Hapmap51639-BTA-81812	(18)(8)	BAG1
SMC	8	ENSBTAG00000012383	protein_coding	Hapmap51639-BTA-81812	(18)(7)	CHMP5
SMC	8	ENSBTAG00000012385	protein_coding	Hapmap51639-BTA-81812	(18)(6)	NFX1
SMC	8	ENSBTAG00000020105	protein_coding	Hapmap51639-BTA-81812	(18)(5)	AQP7
SMC	8	ENSBTAG00000008493	protein_coding	Hapmap51639-BTA-81812	(18)(4)	AQP3
SMC	8	ENSBTAG00000003323	protein_coding	Hapmap51639-BTA-81812	(18)(3)	NOL6
SMC	8	ENSBTAG00000000693	protein_coding	Hapmap51639-BTA-81812	(18)(2)	UBE2R2
SMC	8	ENSBTAG00000000695	protein_coding	Hapmap51639-BTA-81812	(18)(1)	UBAP2
SMC	9	ENSBTAG00000047687	protein_coding	BovineHD0900000050	(19)(1)	ENSBTAG00000047687
SMC	9	ENSBTAG00000047032	protein_coding	BovineHD0900000050	(19)(2)	ENSBTAG00000047032
SMC	9	ENSBTAG00000002275	protein_coding	BovineHD0900000050	(19)(3)	PTP4A1
SMC	9	ENSBTAG00000019139	protein_coding	BovineHD0900000050	(19)(4)	PHF3
SMC	10	ENSBTAG00000009151	protein_coding	BovineHD1000016256	(23)(1)	PYGO1
SMC	10	ENSBTAG00000031388	protein_coding	BovineHD1000016256	(23)(2)	DYX1C1
SMC	10	ENSBTAG00000012741	protein_coding	BovineHD1000016256	(23)(3)	CCPG1
SMC	10	ENSBTAG00000012740	protein_coding	BovineHD1000016256	(23)(4)	ENSBTAG00000012740
SMC	12	ENSBTAG00000005925	protein_coding	BovineHD1200024066	(24)(1)	SLC10A2
SMC	15	ENSBTAG00000019062	protein_coding	BovineHD1500015386	(28)(1)	FCHSD2
SMC	15	ENSBTAG00000039050	protein_coding	BovineHD1500015386	(28)(2)	P2RY2
SMC	15	ENSBTAG00000038737	protein_coding	BovineHD1500015386	(28)(3)	P2RY6
SMC	15	ENSBTAG00000012505	protein_coding	BovineHD1500015386	(28)(4)	ARHGEF17
SMC	15	ENSBTAG00000016494	protein_coding	BovineHD1500015386	(28)(5)	RELT
SMC	15	ENSBTAG00000016497	protein_coding	BovineHD1500015386	(28)(6)	FAM168A
SMC	15	ENSBTAG00000027477	protein_coding	Hapmap35969-SCAFFOLD125600_2589	(29)(1)	B3GAT1
SMC	18	ENSBTAG00000001286	protein_coding	ARS-BFGL-NGS-52708	(30)(7)	ELMO3
SMC	18	ENSBTAG00000001287	protein_coding	ARS-BFGL-NGS-52708	(30)(5)	LOC525426
SMC	18	ENSBTAG00000002327	protein_coding	ARS-BFGL-NGS-52708	(30)(3)	TMEM208
SMC	18	ENSBTAG00000032427	protein_coding	ARS-BFGL-NGS-52708	(30)(2)	FHOD1
SMC	18	ENSBTAG00000039190	protein_coding	ARS-BFGL-NGS-52708	(30)(1)	SLC9A5
SMC	18	ENSBTAG00000021570	protein_coding	ARS-BFGL-NGS-52708	(30)(4)	PLEKHG4
SMC	18	ENSBTAG00000032396	protein_coding	ARS-BFGL-NGS-52708	(30)(6)	KCTD19
SMC	19	ENSBTAG00000017461	protein_coding	BovineHD1900014321	(31)(1)	SLC16A3
SMC	20	ENSBTAG00000002021	protein_coding	BovineHD2000001525	(32)(2)	BNIP1
SMC	20	ENSBTAG00000020568	protein_coding	BovineHD2000001525	(32)(1)	NKX2-5
SMC	20	ENSBTAG00000034598	protein_coding	BovineHD2000001642	(33)(1)	BOD1
SHF	3	ENSBTAG00000020214	protein_coding	BovineHD0300016439	(2)(12)	LRRC8B
SHF	3	ENSBTAG00000014857	protein_coding	BovineHD0300016439	(2)(9)	LOC513659
SHF	3	ENSBTAG00000046294	protein_coding	BovineHD0300016439	(2)(6)	LOC107131333
SHF	3	ENSBTAG00000038576	protein_coding	BovineHD0300016439	(2)(4)	GBP6
SHF	3	ENSBTAG00000015060	protein_coding	BovineHD0300016439	(2)(2)	GBP5
SHF	3	ENSBTAG00000017670	protein_coding	BovineHD0300016439	(2)(1)	LOC512486
SHF	3	ENSBTAG00000038938	protein_coding	BovineHD0300016439	(2)(3)	GBP2
SHF	3	ENSBTAG00000038233	protein_coding	BovineHD0300016439	(2)(5)	GBP2
SHF	3	ENSBTAG00000025621	protein_coding	BovineHD0300016439	(2)(7)	ENSBTAG00000025621
SHF	3	ENSBTAG00000037490	protein_coding	BovineHD0300016439	(2)(8)	LOC781675
SHF	3	ENSBTAG00000037634	protein_coding	BovineHD0300016439	(2)(10)	ENSBTAG00000037634
SHF	3	ENSBTAG00000014529	protein_coding	BovineHD0300016439	(2)(11)	GBP4
SHF	3	ENSBTAG00000031186	protein_coding	BovineHD0300016439	(2)(13)	GBP6
SHF	3	ENSBTAG00000024272	protein_coding	BovineHD0300016439	(2)(14)	LOC510382
SHF	3	ENSBTAG00000038625	protein_coding	BovineHD0300016439	(2)(15)	LOC100336669
SHF	3	ENSBTAG00000002416	protein_coding	BovineHD0300016439	(2)(16)	LOC507055
SHF	3	ENSBTAG00000038500	protein_coding	BovineHD0300016439	(2)(17)	LOC783604
SHF	3	ENSBTAG00000001143	protein_coding	BovineHD0300016439	(2)(18)	LOC511531
SHF	3	ENSBTAG00000000505	protein_coding	BovineHD0300016439	(2)(19)	KYAT3
SHF	3	ENSBTAG00000000504	protein_coding	BovineHD0300016439	(2)(20)	GTF2B
SHF	4	ENSBTAG00000011997	protein_coding	BovineHD0400021440	(4)(2)	ZMIZ2
SHF	4	ENSBTAG00000006029	protein_coding	BovineHD0400021440	(4)(1)	OGDH
SHF	4	ENSBTAG00000010612	protein_coding	BovineHD0400021440	(4)(3)	TMED4
SHF	4	ENSBTAG00000010602	protein_coding	BovineHD0400021440	(4)(4)	DDX56
SHF	4	ENSBTAG00000044146	protein_coding	BovineHD0400021440	(4)(5)	NPC1L1
SHF	4	ENSBTAG00000006325	protein_coding	BovineHD0400021440	(4)(6)	NUDCD3
SHF	5	ENSBTAG00000006800	protein_coding	BovineHD0500030469	(8)(2)	FGF6
SHF	5	ENSBTAG00000030343	protein_coding	BovineHD0500030469	(8)(1)	FGF23
SHF	5	ENSBTAG00000016650	protein_coding	BovineHD0500030469	(8)(3)	TIGAR
SHF	5	ENSBTAG00000016649	protein_coding	BovineHD0500030469	(8)(4)	CCND2
SHF	6	ENSBTAG00000015265	protein_coding	BovineHD0600010374	(9)(2)	TIGD2
SHF	6	ENSBTAG00000033346	protein_coding	BovineHD0600010374	(9)(1)	ENSBTAG00000033346
SHF	6	ENSBTAG00000020541	protein_coding	BovineHD0600010425	(10)(1)	PYURF
SHF	7	ENSBTAG00000038186	protein_coding	Hapmap47490-BTA-108189	(13)(1)	GLRX
SHF	8	ENSBTAG00000013960	protein_coding	ARS-BFGL-NGS-24437	(16)(1)	PSAT1
SHF	8	ENSBTAG00000004767	protein_coding	BTA-82131-no-rs	(17)(1)	SYK
SHF	8	ENSBTAG00000046969	protein_coding	BTA-82131-no-rs	(17)(2)	ENSBTAG00000046969
SHF	11	ENSBTAG00000003553	protein_coding	BovineHD1100007728	(18)(1)	ZFP36L2
SHF	14	ENSBTAG00000005893	protein_coding	BovineHD1400007185	(20)(2)	TMEM68
SHF	14	ENSBTAG00000005898	protein_coding	BovineHD1400007185	(20)(1)	TGS1
SHF	14	ENSBTAG00000020034	protein_coding	BovineHD1400007185	(20)(3)	LYN
SHF	14	ENSBTAG00000019147	protein_coding	BovineHD1400007185	(20)(4)	RPS20
SHF	14	ENSBTAG00000019145	protein_coding	BovineHD1400007185	(20)(5)	MOS
SHF	14	ENSBTAG00000004022	protein_coding	BovineHD1400007185	(20)(6)	PLAG1
SHF	14	ENSBTAG00000033284	protein_coding	BovineHD1400007185	(20)(7)	CHCHD7
SHF	14	ENSBTAG00000039031	protein_coding	BovineHD1400007185	(20)(8)	ENSBTAG00000039031
SHF	14	ENSBTAG00000015637	protein_coding	BovineHD1400007387	(21)(1)	IMPAD1
SHF	14	ENSBTAG00000011933	protein_coding	BovineHD4100011313	(23)(1)	FAM110B
SHF	14	ENSBTAG00000047136	protein_coding	BovineHD4100011313	(23)(2)	LOC101902490
SHF	14	ENSBTAG00000013284	protein_coding	BovineHD1400009548	(24)(5)	SGK3
SHF	14	ENSBTAG00000000620	protein_coding	BovineHD1400009548	(24)(4)	MCMDC2
SHF	14	ENSBTAG00000011205	protein_coding	BovineHD1400009548	(24)(3)	PPP1R42
SHF	14	ENSBTAG00000002784	protein_coding	BovineHD1400009548	(24)(2)	COPS5
SHF	14	ENSBTAG00000014689	protein_coding	BovineHD1400009548	(24)(1)	CSPP1
SHF	16	ENSBTAG00000021739	protein_coding	BovineHD1600011945	(26)(6)	NPPB
SHF	16	ENSBTAG00000006709	protein_coding	BovineHD1600011945	(26)(5)	NPPA
SHF	16	ENSBTAG00000020700	protein_coding	BovineHD1600011945	(26)(3)	CLCN6
SHF	16	ENSBTAG00000020698	protein_coding	BovineHD1600011945	(26)(2)	MTHFR
SHF	16	ENSBTAG00000009386	protein_coding	BovineHD1600011945	(26)(1)	C1orf167
SHF	16	ENSBTAG00000009384	protein_coding	BovineHD1600011945	(26)(4)	AGTRAP
SHF	18	ENSBTAG00000015968	protein_coding	Hapmap44238-BTA-42338	(30)(4)	ACSF3
SHF	18	ENSBTAG00000011530	protein_coding	Hapmap44238-BTA-42338	(30)(3)	CDH15
SHF	18	ENSBTAG00000011533	protein_coding	Hapmap44238-BTA-42338	(30)(2)	SLC22A31
SHF	18	ENSBTAG00000016006	protein_coding	Hapmap44238-BTA-42338	(30)(1)	ANKRD11
SHF	18	ENSBTAG00000018037	protein_coding	BovineHD1800010761	(31)(8)	PSKH1
SHF	18	ENSBTAG00000018040	protein_coding	BovineHD1800010761	(31)(7)	PSMB10
SHF	18	ENSBTAG00000018043	protein_coding	BovineHD1800010761	(31)(6)	LCAT
SHF	18	ENSBTAG00000018045	protein_coding	BovineHD1800010761	(31)(5)	SLC12A4
SHF	18	ENSBTAG00000002824	protein_coding	BovineHD1800010761	(31)(4)	DPEP3
SHF	18	ENSBTAG00000039426	protein_coding	BovineHD1800010761	(31)(3)	LOC539370
SHF	18	ENSBTAG00000004290	protein_coding	BovineHD1800010761	(31)(2)	DDX28
SHF	18	ENSBTAG00000014644	protein_coding	BovineHD1800010761	(31)(1)	DUS2
SHF	19	ENSBTAG00000008802	protein_coding	ARS-BFGL-NGS-68563	(32)(1)	GID4
SHF	19	ENSBTAG00000008801	protein_coding	ARS-BFGL-NGS-68563	(32)(2)	ATPAF2
SHF	20	ENSBTAG00000006971	protein_coding	BovineHD2000020962	(34)(6)	BRD9
SHF	20	ENSBTAG00000047116	protein_coding	BovineHD2000020962	(34)(5)	TPPP
SHF	20	ENSBTAG00000011405	protein_coding	BovineHD2000020962	(34)(3)	CEP72
SHF	20	ENSBTAG00000039409	protein_coding	BovineHD2000020962	(34)(1)	ENSBTAG00000039409
SHF	20	ENSBTAG00000004629	protein_coding	BovineHD2000020962	(34)(2)	SLC9A3
SHF	20	ENSBTAG00000008606	protein_coding	BovineHD2000020962	(34)(4)	EXOC3
SHF	26	ENSBTAG00000003579	protein_coding	BovineHD2600005813	(37)(19)	FBXW4
SHF	26	ENSBTAG00000001530	protein_coding	BovineHD2600005813	(37)(18)	FGF8
SHF	26	ENSBTAG00000016335	protein_coding	BovineHD2600005813	(37)(17)	NPM3
SHF	26	ENSBTAG00000016336	protein_coding	BovineHD2600005813	(37)(16)	MGEA5
SHF	26	ENSBTAG00000016343	protein_coding	BovineHD2600005813	(37)(15)	KCNIP2
SHF	26	ENSBTAG00000013120	protein_coding	BovineHD2600005813	(37)(14)	C26H10orf76
SHF	26	ENSBTAG00000021942	protein_coding	BovineHD2600005813	(37)(7)	HPS6
SHF	26	ENSBTAG00000005780	protein_coding	BovineHD2600005813	(37)(6)	ENSBTAG00000005780
SHF	26	ENSBTAG00000007427	protein_coding	BovineHD2600005813	(37)(5)	PPRC1
SHF	26	ENSBTAG00000007435	protein_coding	BovineHD2600005813	(37)(3)	NOLC1
SHF	26	ENSBTAG00000015700	protein_coding	BovineHD2600005813	(37)(1)	ELOVL3
SHF	26	ENSBTAG00000015702	protein_coding	BovineHD2600005813	(37)(2)	PITX3
SHF	26	ENSBTAG00000006014	protein_coding	BovineHD2600005813	(37)(4)	ENSBTAG00000006014
SHF	26	ENSBTAG00000006017	protein_coding	BovineHD2600005813	(37)(8)	NFKB2
SHF	26	ENSBTAG00000003580	protein_coding	BovineHD2600005813	(37)(9)	ENSBTAG00000003580
SHF	26	ENSBTAG00000002500	protein_coding	BovineHD2600005813	(37)(10)	ENSBTAG00000002500
SHF	26	ENSBTAG00000002501	protein_coding	BovineHD2600005813	(37)(11)	ENSBTAG00000002501
SHF	26	ENSBTAG00000021065	protein_coding	BovineHD2600005813	(37)(12)	MFSD13A
SHF	26	ENSBTAG00000021067	protein_coding	BovineHD2600005813	(37)(13)	ACTR1A
SRC	2	ENSBTAG00000006059	protein_coding	BovineHD0200021142	(4)(1)	TSN
SRC	3	ENSBTAG00000014368	protein_coding	BovineHD0300003090	(7)(13)	SLAMF6
SRC	3	ENSBTAG00000006560	protein_coding	BovineHD0300003090	(7)(12)	VANGL2
SRC	3	ENSBTAG00000020027	protein_coding	BovineHD0300003090	(7)(9)	NHLH1
SRC	3	ENSBTAG00000004334	protein_coding	BovineHD0300003090	(7)(8)	NCSTN
SRC	3	ENSBTAG00000004333	protein_coding	BovineHD0300003090	(7)(6)	COPA
SRC	3	ENSBTAG00000007537	protein_coding	BovineHD0300003090	(7)(3)	PEX19
SRC	3	ENSBTAG00000005796	protein_coding	BovineHD0300003090	(7)(1)	DCAF8
SRC	3	ENSBTAG00000005793	protein_coding	BovineHD0300003090	(7)(2)	PEA15
SRC	3	ENSBTAG00000020223	protein_coding	BovineHD0300003090	(7)(4)	CASQ1
SRC	3	ENSBTAG00000038523	protein_coding	BovineHD0300003090	(7)(5)	ATP1A4
SRC	3	ENSBTAG00000010551	protein_coding	BovineHD0300003090	(7)(7)	ATP1A2
SRC	3	ENSBTAG00000009982	protein_coding	BovineHD0300003090	(7)(10)	IGSF8
SRC	3	ENSBTAG00000024507	protein_coding	BovineHD0300003090	(7)(11)	KCNJ9
SRC	3	ENSBTAG00000007446	protein_coding	ARS-BFGL-NGS-83702	(8)(1)	NGF
SRC	3	ENSBTAG00000034841	protein_coding	ARS-BFGL-NGS-112432	(9)(3)	ENSBTAG00000034841
SRC	3	ENSBTAG00000023535	protein_coding	ARS-BFGL-NGS-112432	(9)(1)	ENSBTAG00000023535
SRC	3	ENSBTAG00000000259	protein_coding	ARS-BFGL-NGS-112432	(9)(2)	CHIA
SRC	3	ENSBTAG00000013578	protein_coding	ARS-BFGL-NGS-112432	(9)(4)	CHI3L2
SRC	5	ENSBTAG00000014669	protein_coding	BTA-73025-no-rs	(10)(1)	NDUFA12
SRC	5	ENSBTAG00000017729	protein_coding	BTA-73025-no-rs	(10)(2)	NR2C1
SRC	5	ENSBTAG00000014030	protein_coding	BTA-73025-no-rs	(10)(3)	FGD6
SRC	5	ENSBTAG00000014044	protein_coding	BTA-73025-no-rs	(10)(4)	VEZT
SRC	5	ENSBTAG00000019944	protein_coding	BTA-73025-no-rs	(10)(5)	METAP2
SRC	5	ENSBTAG00000019946	protein_coding	BTA-73025-no-rs	(10)(6)	USP44
SRC	6	ENSBTAG00000011973	protein_coding	MS-rs109570900	(14)(2)	DCAF16
SRC	6	ENSBTAG00000021582	protein_coding	MS-rs109570900	(14)(1)	NCAPG
SRC	13	ENSBTAG00000020988	protein_coding	BovineHD1300011967	(19)(7)	KIZ
SRC	13	ENSBTAG00000011304	protein_coding	BovineHD1300011967	(19)(5)	XRN2
SRC	13	ENSBTAG00000011312	protein_coding	BovineHD1300011967	(19)(4)	NKX2-4
SRC	13	ENSBTAG00000010277	protein_coding	BovineHD1300011967	(19)(3)	NKX2-2
SRC	13	ENSBTAG00000035643	protein_coding	BovineHD1300011967	(19)(2)	ENSBTAG00000035643
SRC	13	ENSBTAG00000006742	protein_coding	BovineHD1300011967	(19)(1)	PAX1
SRC	13	ENSBTAG00000012407	protein_coding	BovineHD1300011967	(19)(6)	FOXA2
SRC	13	ENSBTAG00000002758	protein_coding	BovineHD1300011967	(19)(8)	THBD
SRC	13	ENSBTAG00000004207	protein_coding	BovineHD1300011967	(19)(9)	CD93
SRC	13	ENSBTAG00000040147	protein_coding	BovineHD1300012608	(20)(15)	SYNDIG1
SRC	13	ENSBTAG00000004273	protein_coding	BovineHD1300012608	(20)(11)	CST7
SRC	13	ENSBTAG00000004278	protein_coding	BovineHD1300012608	(20)(10)	APMAP
SRC	13	ENSBTAG00000009881	protein_coding	BovineHD1300012608	(20)(8)	ENTPD6
SRC	13	ENSBTAG00000004281	protein_coding	BovineHD1300012608	(20)(7)	ACSS1
SRC	13	ENSBTAG00000003335	protein_coding	BovineHD1300012608	(20)(4)	VSX1
SRC	13	ENSBTAG00000004625	protein_coding	BovineHD1300012608	(20)(2)	PYGB
SRC	13	ENSBTAG00000001420	protein_coding	BovineHD1300012608	(20)(1)	ABHD12
SRC	13	ENSBTAG00000039071	protein_coding	BovineHD1300012608	(20)(3)	ANKRD16
SRC	13	ENSBTAG00000005316	protein_coding	BovineHD1300012608	(20)(5)	GDI2
SRC	13	ENSBTAG00000019197	protein_coding	BovineHD1300012608	(20)(6)	FAM208B
SRC	13	ENSBTAG00000018805	protein_coding	BovineHD1300012608	(20)(9)	ASB13
SRC	13	ENSBTAG00000027416	protein_coding	BovineHD1300012608	(20)(12)	ENSBTAG00000027416
SRC	13	ENSBTAG00000013854	protein_coding	BovineHD1300012608	(20)(13)	CALML5
SRC	13	ENSBTAG00000007648	protein_coding	BovineHD1300012608	(20)(14)	NET1
SRC	13	ENSBTAG00000035696	protein_coding	BovineHD1300012608	(20)(16)	UCN3
SRC	13	ENSBTAG00000017740	protein_coding	BovineHD1300012608	(20)(17)	TUBAL3
SRC	13	ENSBTAG00000037509	protein_coding	BovineHD1300012608	(20)(18)	LOC782061
SRC	13	ENSBTAG00000039722	protein_coding	BovineHD1300012608	(20)(19)	LOC100337056
SRC	13	ENSBTAG00000039643	protein_coding	BovineHD1300012608	(20)(20)	LOC785762
SRC	13	ENSBTAG00000017938	protein_coding	BovineHD1300012608	(20)(21)	ENSBTAG00000017938
SRC	13	ENSBTAG00000027419	protein_coding	BovineHD1300012608	(20)(22)	ENSBTAG00000027419
SRC	13	ENSBTAG00000022571	protein_coding	BovineHD1300012608	(20)(23)	AKR1C3
SRC	13	ENSBTAG00000039289	protein_coding	BovineHD1300012608	(20)(24)	LOC527068
SRC	13	ENSBTAG00000021368	protein_coding	BovineHD1300012608	(20)(25)	LOC782884
SRC	14	ENSBTAG00000019892	protein_coding	BTA-18878-no-rs	(21)(1)	HAS2
SRC	14	ENSBTAG00000047303	protein_coding	BovineHD1400007086	(24)(4)	ENSBTAG00000047303
SRC	14	ENSBTAG00000044050	protein_coding	BovineHD1400007086	(24)(1)	XKR4
SRC	14	ENSBTAG00000005893	protein_coding	BovineHD1400007086	(24)(2)	TMEM68
SRC	14	ENSBTAG00000005898	protein_coding	BovineHD1400007086	(24)(3)	TGS1
SRC	14	ENSBTAG00000015637	protein_coding	BovineHD1400007390	(25)(1)	IMPAD1
SRC	14	ENSBTAG00000021009	protein_coding	BovineHD1400009300	(26)(2)	TRIM55
SRC	14	ENSBTAG00000033128	protein_coding	BovineHD1400009300	(26)(1)	CRH
SRC	14	ENSBTAG00000040021	protein_coding	BovineHD1400009300	(26)(3)	ENSBTAG00000040021
SRC	14	ENSBTAG00000000620	protein_coding	BovineHD1400009539	(27)(4)	MCMDC2
SRC	14	ENSBTAG00000011205	protein_coding	BovineHD1400009539	(27)(3)	PPP1R42
SRC	14	ENSBTAG00000002784	protein_coding	BovineHD1400009539	(27)(2)	COPS5
SRC	14	ENSBTAG00000014689	protein_coding	BovineHD1400009539	(27)(1)	CSPP1
SRC	15	ENSBTAG00000038737	protein_coding	Hapmap35547-SCAFFOLD316738_25851	(30)(3)	P2RY6
SRC	15	ENSBTAG00000012505	protein_coding	Hapmap35547-SCAFFOLD316738_25851	(30)(1)	ARHGEF17
SRC	15	ENSBTAG00000016494	protein_coding	Hapmap35547-SCAFFOLD316738_25851	(30)(2)	RELT
SRC	16	ENSBTAG00000020552	protein_coding	BovineHD1600015321	(32)(1)	PRDM2
SRC	16	ENSBTAG00000006175	protein_coding	BovineHD1600015321	(32)(2)	KDM5B
SRC	16	ENSBTAG00000038189	protein_coding	BTA-39561-no-rs	(33)(1)	GPR52
SRC	17	ENSBTAG00000005940	protein_coding	Hapmap38210-BTA-25613	(36)(3)	PRKAB1
SRC	17	ENSBTAG00000004693	protein_coding	Hapmap38210-BTA-25613	(36)(2)	CCDC60
SRC	17	ENSBTAG00000001303	protein_coding	Hapmap38210-BTA-25613	(36)(1)	HSPB8
SRC	26	ENSBTAG00000002647	protein_coding	BovineHD2600010986	(38)(1)	RGS10
SRP	1	ENSBTAG00000008490	protein_coding	ARS-BFGL-BAC-14857	(1)(5)	CRYZL1
SRP	1	ENSBTAG00000035175	protein_coding	ARS-BFGL-BAC-14857	(1)(4)	DONSON
SRP	1	ENSBTAG00000008482	protein_coding	ARS-BFGL-BAC-14857	(1)(3)	SON
SRP	1	ENSBTAG00000009188	protein_coding	ARS-BFGL-BAC-14857	(1)(2)	GART
SRP	1	ENSBTAG00000009187	protein_coding	ARS-BFGL-BAC-14857	(1)(1)	DNAJC28
SRP	1	ENSBTAG00000019404	protein_coding	BovineHD0100000734	(3)(12)	IL10RB
SRP	1	ENSBTAG00000015212	protein_coding	BovineHD0100000734	(3)(11)	IFNAR2
SRP	1	ENSBTAG00000047288	protein_coding	BovineHD0100000734	(3)(10)	LOC526226
SRP	1	ENSBTAG00000037547	protein_coding	BovineHD0100000734	(3)(9)	OLIG1
SRP	1	ENSBTAG00000043993	protein_coding	BovineHD0100000734	(3)(8)	C1H21orf62
SRP	1	ENSBTAG00000003064	protein_coding	BovineHD0100000734	(3)(7)	PAXBP1
SRP	1	ENSBTAG00000003063	protein_coding	BovineHD0100000734	(3)(6)	SYNJ1
SRP	1	ENSBTAG00000003059	protein_coding	BovineHD0100000734	(3)(5)	C1H21orf59
SRP	1	ENSBTAG00000017310	protein_coding	BovineHD0100000734	(3)(2)	EVA1C
SRP	1	ENSBTAG00000012412	protein_coding	BovineHD0100000734	(3)(1)	URB1
SRP	1	ENSBTAG00000023718	protein_coding	BovineHD0100000734	(3)(3)	ENSBTAG00000023718
SRP	1	ENSBTAG00000016619	protein_coding	BovineHD0100000734	(3)(4)	MIS18A
SRP	2	ENSBTAG00000010599	protein_coding	BovineHD0200020575	(5)(3)	C2H2orf76
SRP	2	ENSBTAG00000009517	protein_coding	BovineHD0200020575	(5)(2)	DBI
SRP	2	ENSBTAG00000026825	protein_coding	BovineHD0200020575	(5)(1)	TMEM37
SRP	13	ENSBTAG00000017198	protein_coding	ARS-BFGL-NGS-33209	(26)(1)	CHRNA4
SRP	13	ENSBTAG00000004582	protein_coding	ARS-BFGL-NGS-33209	(26)(2)	COL20A1
SRP	13	ENSBTAG00000004916	protein_coding	ARS-BFGL-NGS-33209	(26)(3)	ARFGAP1
SRP	13	ENSBTAG00000004911	protein_coding	ARS-BFGL-NGS-33209	(26)(4)	BIRC7
SRP	13	ENSBTAG00000010383	protein_coding	ARS-BFGL-NGS-33209	(26)(5)	YTHDF1
SRP	14	ENSBTAG00000026306	protein_coding	BovineHD1400006751	(28)(3)	ENSBTAG00000026306
SRP	14	ENSBTAG00000000878	protein_coding	BovineHD1400006751	(28)(2)	RB1CC1
SRP	14	ENSBTAG00000016159	protein_coding	BovineHD1400006751	(28)(1)	NPBWR1
SRP	14	ENSBTAG00000047303	protein_coding	BovineHD1400007009	(30)(1)	ENSBTAG00000047303
SRP	15	ENSBTAG00000021700	protein_coding	BovineHD1500022804	(33)(6)	MADD
SRP	15	ENSBTAG00000021707	protein_coding	BovineHD1500022804	(33)(5)	MYBPC3
SRP	15	ENSBTAG00000021709	protein_coding	BovineHD1500022804	(33)(4)	SPI1
SRP	15	ENSBTAG00000019436	protein_coding	BovineHD1500022804	(33)(1)	SLC39A13
SRP	15	ENSBTAG00000021744	protein_coding	BovineHD1500022804	(33)(2)	PSMC3
SRP	15	ENSBTAG00000021745	protein_coding	BovineHD1500022804	(33)(3)	RAPSN
SRP	16	ENSBTAG00000016185	protein_coding	BovineHD1600008344	(34)(5)	ENSBTAG00000016185
SRP	16	ENSBTAG00000033322	protein_coding	BovineHD1600008344	(34)(3)	SRP9
SRP	16	ENSBTAG00000000140	protein_coding	BovineHD1600008344	(34)(1)	EPHX1
SRP	16	ENSBTAG00000002854	protein_coding	BovineHD1600008344	(34)(2)	TMEM63A
SRP	16	ENSBTAG00000002855	protein_coding	BovineHD1600008344	(34)(4)	LEFTY2
SRP	16	ENSBTAG00000024539	protein_coding	ARS-BFGL-NGS-117836	(35)(2)	SPSB1
SRP	16	ENSBTAG00000004246	protein_coding	ARS-BFGL-NGS-117836	(35)(1)	SPSB1
SRP	16	ENSBTAG00000012605	protein_coding	ARS-BFGL-NGS-117836	(35)(3)	GPR157
SRP	16	ENSBTAG00000034323	protein_coding	ARS-BFGL-NGS-117836	(35)(4)	SLC2A5
SRP	20	ENSBTAG00000039409	protein_coding	BovineHD2000020972	(38)(1)	ENSBTAG00000039409
SRP	20	ENSBTAG00000004629	protein_coding	BovineHD2000020972	(38)(2)	SLC9A3
SRP	20	ENSBTAG00000008606	protein_coding	BovineHD2000020972	(38)(3)	EXOC3
SRP	21	ENSBTAG00000019085	protein_coding	BovineHD2100013182	(42)(1)	SRP54
SRP	29	ENSBTAG00000047934	protein_coding	BovineHD2900008026	(51)(10)	LOC100301320
SRP	29	ENSBTAG00000039757	protein_coding	BovineHD2900008026	(51)(9)	ENSBTAG00000039757
SRP	29	ENSBTAG00000021215	protein_coding	BovineHD2900008026	(51)(8)	VWA5A
SRP	29	ENSBTAG00000048043	protein_coding	BovineHD2900008026	(51)(6)	LOC523680
SRP	29	ENSBTAG00000039517	protein_coding	BovineHD2900008026	(51)(5)	ENSBTAG00000039517
SRP	29	ENSBTAG00000016647	protein_coding	BovineHD2900008026	(51)(4)	LOC517144
SRP	29	ENSBTAG00000005112	protein_coding	BovineHD2900008026	(51)(1)	OR8G5
SRP	29	ENSBTAG00000047530	protein_coding	BovineHD2900008026	(51)(2)	OR8G2
SRP	29	ENSBTAG00000046247	protein_coding	BovineHD2900008026	(51)(3)	LOC788328
SRP	29	ENSBTAG00000046299	protein_coding	BovineHD2900008026	(51)(7)	LOC100301231
SRP	29	ENSBTAG00000039964	protein_coding	BovineHD2900008026	(51)(11)	LOC781828
SRP	29	ENSBTAG00000040239	protein_coding	BovineHD2900008026	(51)(12)	LOC781509
SRP	29	ENSBTAG00000033502	protein_coding	BovineHD2900008026	(51)(13)	TMEM225
