# Supplementary material for: Signatures of selection reveal candidate genes involved in economic traits and cold acclimation in five Swedish cattle breeds
Source: Genet Sel Evol. 2020 Sep 4;52:52. doi: 10.1186/s12711-020-00571-5 (PMC7487911; doi:10.1186/s12711-020-00571-5)
Supplement: Supplementary file 3 — Additional file 3: Table S3. Mutual genes identified among breeds. [file 12711_2020_571_MOESM3_ESM.xlsx]

## Sheet: Sheet1
Gene / Breed	Fjällnära	Fjäll	Sw. Holstein-Freisian	Sw. Red	Sw. Red Polled	Trait
EVA1C	✓	✓	-	-	✓	polled phenotype
IFNAR2	✓	-	-	-	✓	polled phenotype
LOC526226	✓	-	-	-	✓	polled phenotype
OLIG1	✓	-	-	-	✓	polled phenotype
C1H21orf62	✓	-	-	-	✓	polled phenotype
PAXBP1	✓	-	-	-	✓	polled phenotype
SYNJ1	✓	-	-	-	✓	polled phenotype
C1H21orf59	✓	-	-	-	✓	polled phenotype
URB1	-	✓	-	-	✓	polled phenotype
MIS18A	-	✓	-	-	✓	polled phenotype
ARHGEF17	✓	✓	-	✓	-	resistance to gastrointestinal nematodes
RELT	✓	✓	-	✓	-	resistance to gastrointestinal nematodes
FCHSD2	✓	✓	-	-	-	resistance to gastrointestinal nematodes
FGF6	✓	-	✓	-	-	body size & stature
CCND2	✓	-	✓	-	-	body size & stature
TLE4	✓	✓	-	-	-	-
P2RY6	✓	✓	-	✓	-	-
P2RY2	✓	✓	-	-	-	-
FAM168A	✓	✓	-	-	-	-
FGF23	✓	-	✓	-	-	-
TIGAR	✓	-	✓	-	-	response to hypoxia
PPP1R42	-	-	✓	✓	-	altitude adaptation & reproduction
CSPP1	-	-	✓	✓	-	reproduction
TMEM68	-	-	✓	✓	-	growth & feed intake
TGS1	-	-	✓	✓	-	growth
IMPAD1	-	-	✓	✓	-	growth (pleiotropic)
MCMDC2	-	-	✓	✓	-	-
COPS5	-	-	✓	✓	-	feed intake
SLC9A3	-	-	✓	-	✓	feed efficiency
EXOC3	-	-	✓	-	✓	feed efficieny
